# Supplementary material for: PerSort Facilitates Characterization and Elimination of Persister Subpopulation in Mycobacteria
Source: mSystems. 2020 Dec 1;5(6):e01127-20. doi: 10.1128/mSystems.01127-20 (PMC7716392; doi:10.1128/mSystems.01127-20)
Supplement: DATA SET S1 [file mSystems.01127-20-sd001.xlsx]

## Sheet: Log2FC(All genes)
GENE_NAME	GENE_ID	PRODUCT	LOG2FOLD	PVALUE
MSMEG_4391	MSMEG_4391	acyl-CoA dehydrogenase-family protein	-21.2712	4.29e-14
MSMEG_6876	MSMEG_6876	branched chain amino acid transport ATP-binding protein	-8.1965	2.84e-09
MSMEG_3522	MSMEG_3522	dopamine receptor D4	-7.452	2.91e-06
MSMEG_1356	MSMEG_1356	conserved hypothetical protein	-7.4308	1.47e-06
rhaI	MSMEG_0589	L-rhamnose isomerase	-7.3222	1.04e-05
MSMEG_2022	MSMEG_2022	GntT protein, putative	-7.2897	0.000271371
speB	MSMEG_4459	agmatinase	-7.1671	3.27e-05
MSMEG_3265	MSMEG_3265	arabitol-phosphate dehydrogenase	-7.1598	1.83e-05
MSMEG_2460	MSMEG_2460	transporter permease 1	-7.1441	6.13e-08
MSMEG_5288	MSMEG_5288	putative serine/threonine protein kinase	-7.1279	1.55e-05
MSMEG_5746	MSMEG_5746	gas vesicle protein	-6.8526	4.64e-05
MSMEG_3710	MSMEG_3710	cytochrome b561 family protein	-6.8407	0.000158172
MSMEG_1966	MSMEG_1966	hypothetical protein	-6.8236	0.000108341
MSMEG_0174	MSMEG_0174	putative inner membrane protein	-6.7978	6.64e-05
MSMEG_3267	MSMEG_3267	transporter	-6.7616	0.000250014
MSMEG_6373	MSMEG_6373	conserved hypothetical protein	-6.7366	0.00639116
MSMEG_2988	MSMEG_2988	carbon-nitrogen hydrolase family protein	-6.722	0.00149149
MSMEG_6743	MSMEG_6743	lactoylglutathione lyase	-6.7215	0.000114948
MSMEG_3635	MSMEG_3635	iron(III)-transport system permease protein SfuB	-6.698	0.000129914
MSMEG_1646	MSMEG_1646	ribosomal RNA adenine dimethylase family protein	-6.6502	0.000188306
MSMEG_2252	MSMEG_2252	flavin-type hydroxylase	-6.6169	0.000615931
MSMEG_3266	MSMEG_3266	maltose/maltodextrin-binding protein	-6.568	0.00366729
MSMEG_0176	MSMEG_0176	glutamine ABC transporter periplasmic-binding protein	-6.5557	0.00209894
MSMEG_1219	MSMEG_1219	ABC-type transport system permease protein II	-6.5332	0.00054028
MSMEG_6455	MSMEG_6455	conserved hypothetical protein	-6.5024	0.000501077
MSMEG_0630	MSMEG_0630	conserved hypothetical protein	-6.4513	0.00317703
MSMEG_2132	MSMEG_2132	acyl carrier protein Acp	-6.4364	0.00300855
MSMEG_2513	MSMEG_2513	hypothetical protein	-6.4272	0.00120509
putP	MSMEG_5303	sodium/proline symporter	-6.4259	7.2e-05
MSMEG_3987	MSMEG_3987	FAD dependent oxidoreductase	-6.4114	0.00089498
MSMEG_6310	MSMEG_6310	4-hydroxybutyrate coenzyme A transferase	-6.3713	0.000669417
MSMEG_3556	MSMEG_3556	integral membrane transporter	-6.3375	0.000904115
MSMEG_0340	MSMEG_0340	enoyl-CoA hydratase/isomerase family protein	-6.3217	0.00535098
MSMEG_0157	MSMEG_0157	oxalyl-CoA decarboxylase	-6.2852	0.00413969
MSMEG_2014	MSMEG_2014	molybdenum import ATP-binding protein ModC	-6.2739	0.00445724
MSMEG_6711	MSMEG_6711	4-hydroxybenzoate transporter	-6.2731	0.00616606
MSMEG_6176	MSMEG_6176	2-dehydro-3-deoxy-6-phosphogalactonate aldolase	-6.2554	0.000654447
MSMEG_4331	MSMEG_4331	putative transcriptional regulator	-6.19	0.00152969
ptsI	MSMEG_0088	phosphoenolpyruvate-protein phosphotransferase	-6.1511	0.00135088
MSMEG_0164	MSMEG_0164	transmembrane transport protein	-6.1438	0.00622591
MSMEG_0473	MSMEG_0473	transcriptional regulator, LuxR family protein	-6.0926	0.00369364
MSMEG_6030	MSMEG_6030	cytochrome p450	-6.0143	0.00340184
MSMEG_2405	MSMEG_2405	MarR-family protein transcriptional regulator	-6.012	0.00240353
MSMEG_4266	MSMEG_4266	hypothetical protein	-6.0113	0.00249692
MSMEG_3629	MSMEG_3629	conserved hypothetical protein	-5.9836	0.00270698
MSMEG_0755	MSMEG_0755	cobalt-zinc-cadmium resistance protein	-5.9561	0.00223792
pqqB	MSMEG_3724	coenzyme PQQ biosynthesis protein B	-5.9455	0.00945132
MSMEG_5714	MSMEG_5714	short-chain dehydrogenase/reductase SDR	-5.9406	0.00203395
MSMEG_5326	MSMEG_5326	hypothetical protein	-5.9253	0.00954142
MSMEG_5854	MSMEG_5854	transcriptional regulator, TetR family protein	-5.9097	0.00217751
katG	MSMEG_3729	catalase/peroxidase HPI	-5.9001	0.000497092
MSMEG_2102	MSMEG_2102	nitrate transport ATP-binding protein NrtD	-5.8814	0.0027195
MSMEG_2207	MSMEG_2207	beta-ketothiolase	-5.86	0.00306342
ybaK	MSMEG_1913	YbaK/ebsC protein	-5.8405	0.000940807
MSMEG_6562	MSMEG_6562	putative acyl-CoA dehydrogenase	-5.8218	0.00313521
MSMEG_1447	MSMEG_1447	transcriptional regulator, MerR family protein	-5.8198	0.00675266
MSMEG_5168	MSMEG_5168	conserved hypothetical protein	-5.8012	0.000135788
MSMEG_4881	MSMEG_4881	methylmalonyl-CoA mutase, N-terminus of large subunit	-5.7742	0.00401705
MSMEG_3095	MSMEG_3095	D-ribose-binding periplasmic protein	-5.7061	0.00447074
MSMEG_5907	MSMEG_5907	acyl-CoA dehydrogenase	-5.6946	0.00562269
MSMEG_4888	MSMEG_4888	periplasmic binding proteins and sugar binding domain of the LacI family protein, putative	-5.6896	0.00543848
MSMEG_0744	MSMEG_0744	carbon monoxide dehydrogenase medium chain	-5.6757	0.00600464
mdcB	MSMEG_6634	triphosphoribosyl-dephospho-CoA synthase MdcB	-5.6754	0.00880392
MSMEG_6718	MSMEG_6718	transporter, major facilitator family protein	-5.6304	0.00915155
MSMEG_4784	MSMEG_4784	conserved hypothetical protein	-5.6189	0.00529363
MSMEG_3240	MSMEG_3240	DNA-binding response regulator, LuxR family protein	-5.6173	0.00521761
MSMEG_5808	MSMEG_5808	binding-protein-dependent transport systems inner membrane component	-5.5642	0.00581554
MSMEG_5845	MSMEG_5845	putative C4-dicarboxylate transporter	-5.5639	0.00665623
MSMEG_2939	MSMEG_2939	glutamine amidotransferase subunit PdxT	-5.5255	0.000150336
MSMEG_2549	MSMEG_2549	major facilitator superfamily protein	-5.4903	0.00779958
MSMEG_4472	MSMEG_4472	multidrug-efflux transporter protein	-5.4657	0.00871869
MSMEG_2268	MSMEG_2268	conserved hypothetical protein	-5.3892	0.00788371
otsB	MSMEG_6043	trehalose-phosphatase	-5.2875	4.6e-06
MSMEG_3966	MSMEG_3966	hypothetical protein	-5.2863	0.00161539
MSMEG_4035	MSMEG_4035	citrate synthase	-5.2293	0.0054297
MSMEG_6390	MSMEG_6390	transporter, major facilitator family protein	-5.0425	0.00715803
MSMEG_3874	MSMEG_3874	transcriptional regulator, TetR family protein	-4.8629	0.00564074
MSMEG_3262	MSMEG_3262	L-xylulose reductase	-4.8598	0.00555625
MSMEG_0984	MSMEG_0984	trap transporter, 4tm/12tm fusion protein	-4.8239	0.00298697
dapB	MSMEG_0733	dihydrodipicolinate reductase, N-terminus domain protein	-4.5043	0.000946086
pth	MSMEG_5432	peptidyl-tRNA hydrolase	-4.4937	0.00696766
MSMEG_4149	MSMEG_4149	acetaldehyde dehydrogenase	-4.3392	0.00593748
MSMEG_0471	MSMEG_0471	transcriptional regulator LysR family protein	-4.3005	0.00919224
MSMEG_4488	MSMEG_4488	hydrolase, nudix family protein	-4.2273	0.000504162
MSMEG_2486	MSMEG_2486	major facilitator superfamily protein	-4.1655	0.00944384
MSMEG_0319	MSMEG_0319	acyltransferase	-4.1554	0.00485422
MSMEG_1155	MSMEG_1155	carnitinyl-CoA dehydratase	-4.1296	0.00860265
MSMEG_5125	MSMEG_5125	YceI like family protein	-4.0601	0.00024885
MSMEG_1369	MSMEG_1369	LacI-family protein transcriptional regulator	-3.9987	0.00754845
nadC	MSMEG_3201	nicotinate-nucleotide pyrophosphorylase	-3.9878	7.57e-07
MSMEG_3947	MSMEG_3947	6-phosphofructokinase isozyme 2	-3.9709	7.63e-05
MSMEG_1431	MSMEG_1431	cytochrome P450-terp	-3.8962	0.00411898
MSMEG_3940	MSMEG_3940	universal stress protein family protein	-3.7914	0.00312738
MSMEG_3935	MSMEG_3935	conserved hypothetical protein	-3.6545	0.00722444
MSMEG_5830	MSMEG_5830	29 kda antigen Cfp29	-3.3792	1.86e-05
MSMEG_4381	MSMEG_4381	amidase	-3.2596	4.19e-05
MSMEG_3386	MSMEG_3386	shikimate transporter	-3.176	0.00743394
MSMEG_2458	MSMEG_2458	hypothetical protein	-3.0713	0.00386535
MSMEG_2672	MSMEG_2672	acyl-CoA synthase	-3.0064	0.00570979
MSMEG_0529	MSMEG_0529	probable serine/threonine-protein kinase PknK	-2.8088	0.000143858
hemE	MSMEG_2780	uroporphyrinogen decarboxylase	-2.7832	0.00026815
MSMEG_4966	MSMEG_4966	CalU12 protein	-2.7749	0.00934758
hypE	MSMEG_2276	hydrogenase expression/formation protein HypE	-2.7613	0.00399075
MSMEG_5887	MSMEG_5887	intersectin-EH binding protein Ibp1	-2.6307	2.63e-06
MSMEG_2906	MSMEG_2906	conserved hypothetical protein	-2.6032	0.00950477
MSMEG_5136	MSMEG_5136	helix-turn-helix motif	-2.5927	0.00641753
MSMEG_5734	MSMEG_5734	alpha-methylacyl-CoA racemase	-2.521	0.00508695
MSMEG_0593	MSMEG_0593	conserved hypothetical protein	-2.4546	0.00575479
MSMEG_3622	MSMEG_3622	conserved hypothetical protein	-2.3802	0.00542635
MSMEG_0824	MSMEG_0824	conserved hypothetical protein	-2.3431	0.000946891
MSMEG_6265	MSMEG_6265	transcriptional regulator	-2.3106	0.00402121
MSMEG_2795	MSMEG_2795	transmembrane transport protein	-2.1638	0.00930441
MSMEG_5243	MSMEG_5243	helix-turn-helix motif	-2.148	0.00285423
MSMEG_0060	MSMEG_0060	conserved hypothetical protein	-2.0689	0.000626427
MSMEG_0441	MSMEG_0441	conserved hypothetical protein, putative	-2.0654	0.000147249
MSMEG_1876	MSMEG_1876	LpqB protein	-1.9758	0.000200026
MSMEG_3237	MSMEG_3237	ATP-binding protein	-1.9614	0.00802198
MSMEG_5025	MSMEG_5025	putative transcriptional regulator	-1.9465	0.00447156
MSMEG_5242	MSMEG_5242	acyltransferase, ws/dgat/mgat subfamily protein	-1.9197	0.0019467
MSMEG_4967	MSMEG_4967	conserved hypothetical protein	-1.917	0.00376933
MSMEG_1953	MSMEG_1953	transcription factor WhiB	-1.9111	0.00350122
MSMEG_4737	MSMEG_4737	conserved hypothetical protein	-1.8992	0.000314275
MSMEG_0212	MSMEG_0212	lyase	-1.8842	0.00797081
MSMEG_3375	MSMEG_3375	alcohol dehydrogenase	-1.8552	0.00878323
MSMEG_4329	MSMEG_4329	propionyl-CoA carboxylase beta chain	-1.8426	0.000814062
MSMEG_1272	MSMEG_1272	putative ribosylglycohydrolase	-1.8036	0.00617179
MSMEG_3934	MSMEG_3934	phosphoenolpyruvate synthase	-1.7988	0.00236917
MSMEG_1177	MSMEG_1177	cytosine/purines/uracil/thiamine/allantoin permease family protein	-1.7669	0.00538444
MSMEG_5574	MSMEG_5574	substrate binding protein	-1.762	0.00683165
MSMEG_6136	MSMEG_6136	membrane protein, TerC family protein	-1.7214	0.00348544
MSMEG_4525	MSMEG_4525	putative oxygen-independent coproporphyrinogen III oxidase	-1.7021	0.00272673
dapB	MSMEG_2664	dihydrodipicolinate reductase	-1.6812	0.00186544
hypB	MSMEG_2271	hydrogenase accessory protein HypB	-1.6746	0.00914025
MSMEG_5576	MSMEG_5576	D-mannonate oxidoreductase	-1.6379	0.00129783
MSMEG_3490	MSMEG_3490	putative membrane acyltransferase	-1.6325	0.00275741
MSMEG_3489	MSMEG_3489	conserved hypothetical protein, putative	-1.6166	0.00306536
MSMEG_3249	MSMEG_3249	branched-chain amino acid ABC transporter, permease protein	-1.571	0.00316398
MSMEG_4738	MSMEG_4738	hypothetical protein	-1.5236	0.000156091
MSMEG_5728	MSMEG_5728	polysaccharide deacetylase family protein	-1.5095	0.00757566
MSMEG_1349	MSMEG_1349	dgpf domain family protein	-1.4757	0.000563196
MSMEG_0062	MSMEG_0062	ftsk/spoiiie family protein	-1.4628	0.00342983
MSMEG_1037	MSMEG_1037	alcohol dehydrogenase, zinc-containing	-1.4369	0.00149958
MSMEG_2317	MSMEG_2317	alcohol dehydrogenase, zinc-containing	-1.3697	0.00255352
MSMEG_3908	MSMEG_3908	conserved hypothetical protein	-1.3547	0.00763804
MSMEG_0965	MSMEG_0965	porin	-1.3451	0.000655508
MSMEG_4728	MSMEG_4728	condensation domain protein	-1.3384	0.0042938
MSMEG_3247	MSMEG_3247	branched-chain amino acid ABC transporter substrate-binding protein	-1.2822	0.0061212
atpD	MSMEG_4936	ATP synthase F1, beta subunit	-1.2544	0.0014548
MSMEG_2937	MSMEG_2937	pyridoxine biosynthesis protein	-1.2174	0.00543658
MSMEG_3580	MSMEG_3580	antigen 85-C	-1.1904	0.00502118
MSMEG_1652	MSMEG_1652	O-acetylhomoserine sulfhydrylase	-1.1244	0.00919876
thiD	MSMEG_0825	phosphomethylpyrimidine kinase	-1.081	0.00368239
MSMEG_5248	MSMEG_5248	acyl-[ACP] desaturase	-1.0335	0.00320824
MSMEG_6392	MSMEG_6392	polyketide synthase	-1.0267	0.00406083
MSMEG_5834	MSMEG_5834	metallo-beta-lactamase superfamily protein	-1.0003	0.00939594
MSMEG_3019	MSMEG_3019	conserved hypothetical protein	-0.9572	0.00678413
MSMEG_4323	MSMEG_4323	pyruvate dehydrogenase E1 component	-0.829	0.00574006
MSMEG_6399	MSMEG_6399	antigen 85-C	-0.7731	0.00446471
MSMEG_5273	MSMEG_5273	beta-ketoadipyl CoA thiolase	0.7749	0.00836759
MSMEG_4257	MSMEG_4257	conserved hypothetical protein	0.785	0.00941059
rpmE	MSMEG_4951	ribosomal protein L31	0.8	0.00182641
MSMEG_2826	MSMEG_2826	hypothetical protein	0.806	0.00696875
hemA	MSMEG_0952	glutamyl-tRNA reductase	0.8231	0.00450841
MSMEG_1240	MSMEG_1240	conserved hypothetical protein	0.8371	0.00136338
MSMEG_1238	MSMEG_1238	type III restriction enzyme, res subunit	0.8578	0.00178725
MSMEG_6147	MSMEG_6147	conserved hypothetical protein	0.86	0.00568331
MSMEG_3141	MSMEG_3141	conserved domain protein	0.8713	0.00982874
bfr	MSMEG_3564	bacterioferritin	0.8731	0.00642504
MSMEG_0360	MSMEG_0360	conserved hypothetical protein	0.8783	0.00177743
MSMEG_6901	MSMEG_6901	conserved hypothetical protein	0.8916	0.00115401
MSMEG_6159	MSMEG_6159	conserved domain protein	0.9917	0.000170619
MSMEG_1060	MSMEG_1060	putative Lsr2 protein	1.0224	0.000758143
MSMEG_5722	MSMEG_5722	conserved hypothetical protein	1.0299	0.00423837
glmS	MSMEG_1568	glucosamine--fructose-6-phosphate aminotransferase, isomerizing	1.0309	0.00243187
MSMEG_0977	MSMEG_0977	conserved hypothetical protein	1.0373	0.00263583
hisC	MSMEG_6351	histidinol-phosphate aminotransferase	1.0555	0.000457265
MSMEG_5154	MSMEG_5154	conserved hypothetical protein	1.0695	0.000345483
MSMEG_6212	MSMEG_6212	hemerythrin HHE cation binding domain subfamily protein, putative	1.1057	0.00830642
MSMEG_5710	MSMEG_5710	hypothetical protein	1.1058	2.49e-05
MSMEG_1558	MSMEG_1558	conserved hypothetical protein	1.111	0.00569188
MSMEG_5343	MSMEG_5343	conserved hypothetical protein	1.111	0.00787703
MSMEG_5328	MSMEG_5328	conserved hypothetical protein	1.1147	0.000908953
MSMEG_6128	MSMEG_6128	two-component system response regulator	1.1401	0.00353127
MSMEG_6473	MSMEG_6473	tetracenomycin polyketide synthesis O-methyltransferase TcmP	1.1542	0.00208455
MSMEG_6467	MSMEG_6467	starvation-induced DNA protecting protein	1.1826	0.00319092
MSMEG_1205	MSMEG_1205	cyclopropane-fatty-acyl-phospholipid synthase 1	1.1836	0.00333054
MSMEG_2701	MSMEG_2701	hypothetical protein	1.2218	0.00128932
MSMEG_2850	MSMEG_2850	mycobacterial family protein 11 protein	1.2345	0.00376567
MSMEG_4357	MSMEG_4357	ABC transporter, ATP-binding protein	1.2611	0.00380218
MSMEG_2226	MSMEG_2226	hypothetical protein	1.265	0.00341424
msrB	MSMEG_2784	methionine-R-sulfoxide reductase	1.2696	0.00463884
MSMEG_4804	MSMEG_4804	conserved hypothetical protein	1.2706	0.0012997
MSMEG_0465	MSMEG_0465	transcriptional regulator, TetR family protein	1.2769	0.00273582
MSMEG_0767	MSMEG_0767	hypothetical protein	1.2828	0.00498841
MSMEG_5699	MSMEG_5699	ThiS family protein	1.2907	0.00105386
MSMEG_0394	MSMEG_0394	hypothetical protein	1.2973	7.15e-06
MSMEG_6230	MSMEG_6230	probable acyltransferase	1.302	0.0082432
MSMEG_0976	MSMEG_0976	conserved hypothetical protein	1.3055	0.000318092
MSMEG_2754	MSMEG_2754	conserved hypothetical protein	1.3107	3.83e-05
MSMEG_6836	MSMEG_6836	putative oxidoreductase	1.3386	0.000505951
MSMEG_5267	MSMEG_5267	glutaryl-CoA dehydrogenase	1.3414	0.00875854
MSMEG_0318	MSMEG_0318	AMP-dependent synthetase and ligase	1.3434	0.00754595
MSMEG_0522	MSMEG_0522	pp24 protein	1.3471	0.00286905
MSMEG_1769	MSMEG_1769	UsfY protein	1.3623	0.000263959
MSMEG_0416	MSMEG_0416	hypothetical protein	1.3851	0.00044383
MSMEG_6145	MSMEG_6145	hypothetical protein	1.3996	0.00589684
MSMEG_3882	MSMEG_3882	glyoxalase family protein	1.4503	0.00163162
MSMEG_4632	MSMEG_4632	saccharopine dehydrogenase	1.4907	0.000665045
MSMEG_3438	MSMEG_3438	hypothetical protein	1.5292	0.000635984
MSMEG_0383	MSMEG_0383	conserved hypothetical protein	1.54	8.83e-07
MSMEG_2343	MSMEG_2343	methylesterase	1.5453	0.0026982
MSMEG_2933	MSMEG_2933	phosphatidylinositol synthase	1.5492	0.00440121
MSMEG_2025	MSMEG_2025	putative IclR family protein transcriptional regulator	1.5651	0.00388849
MSMEG_2556	MSMEG_2556	beta-glucosidase	1.6585	0.00418638
MSMEG_1076	MSMEG_1076	conserved hypothetical protein	1.6698	0.000993186
MSMEG_3439	MSMEG_3439	hypothetical protein	1.6866	0.000377365
MSMEG_1756	MSMEG_1756	endonuclease VIII and dna n-glycosylase with an ap lyase activity	1.7538	0.000830432
MSMEG_1745	MSMEG_1745	transcriptional regulator	1.8197	0.00374023
MSMEG_6579	MSMEG_6579	conserved hypothetical protein	1.8205	0.000196851
MSMEG_6604	MSMEG_6604	transcriptional regulator, TetR family protein	1.8781	0.00386329
ehuB	MSMEG_5368	ectoine/hydroxyectoine ABC transporter solute-binding protein	1.8949	0.00569835
MSMEG_6368	MSMEG_6368	DNA-binding protein	1.9057	0.00827661
MSMEG_3678	MSMEG_3678	hypothetical protein	1.9516	0.00424587
MSMEG_0559	MSMEG_0559	conserved domain protein	1.9866	8.95e-07
MSMEG_2910	MSMEG_2910	transcriptional regulator, GntR family protein	1.9977	0.00848007
MSMEG_5666	MSMEG_5666	conserved hypothetical protein	2.0606	0.000137877
MSMEG_0084	MSMEG_0084	phosphocarrier protein hpr	2.2613	0.000946469
MSMEG_1206	MSMEG_1206	hypothetical protein	2.2926	4.44e-07
MSMEG_5736	MSMEG_5736	cyclase/dehydrase	2.6748	0.00624214
MSMEG_6482	MSMEG_6482	secreted protein	2.7134	0.00220943
MSMEG_1746	MSMEG_1746	6-hydroxy-D-nicotine oxidase	2.7205	0.00706473
MSMEG_5099	MSMEG_5099	conserved hypothetical protein	2.828	0.00817731
MSMEG_3757	MSMEG_3757	ribosomal RNA	2.9245	5.3e-06
MSMEG_1770	MSMEG_1770	conserved hypothetical protein	2.9998	0.000462985
MSMEG_4931	MSMEG_4931	ribosomal RNA	3.0703	8.56e-07
MSMEG_3756	MSMEG_3756	ribosomal RNA	3.5339	0.0001403
MSMEG_4930	MSMEG_4930	ribosomal RNA	3.5549	0.00012158
MSMEG_0200	MSMEG_0200	hypothetical protein	3.5671	0.00157452
MSMEG_6124	MSMEG_6124	putative ABC transporter periplasmic oligopeptide-binding protein	5.2059	0.00965047
MSMEG_4984	MSMEG_4984	conserved hypothetical protein, putative	5.5252	0.00837905
MSMEG_0616	MSMEG_0616	conserved hypothetical protein	7.6161	0.0048466
MSMEG_1378	MSMEG_1378	1-phosphofructokinase	7.9333	0.00232298
MSMEG_2862	MSMEG_2862	conserved hypothetical protein	8.001	0.00655627
MSMEG_6460	MSMEG_6460	hypothetical protein	8.2123	0.00441011
MSMEG_3349	MSMEG_3349	trap dicarboxylate transporter, dctq subunit, putative	8.5574	0.00221772
MSMEG_1381	MSMEG_1381	MmpS5 protein	22.1938	2.4e-15
hypE	MSMEG_2705	hydrogenase expression/formation protein HypE	22.3987	2.9e-16
MSMEG_1507	MSMEG_1507	D-aminopeptidase	23.0099	3.15e-19
MSMEG_4695	MSMEG_4695	protozoan/cyanobacterial globin family protein	0.9269	0.0101084
MSMEG_1098	MSMEG_1098	acyl-CoA synthase	-3.8989	0.0101471
MSMEG_3127	MSMEG_3127	conserved protein, DUF59	1.2364	0.0101531
MSMEG_6573	MSMEG_6573	conserved hypothetical protein	-4.367	0.0102594
MSMEG_1423	MSMEG_1423	radical SAM domain protein	-1.8917	0.0102814
MSMEG_5361	MSMEG_5361	hypothetical protein	-5.3219	0.0104855
MSMEG_6270	MSMEG_6270	hypothetical protein	-2.4666	0.0107289
MSMEG_4704	MSMEG_4704	acyltransferase family protein	1.0808	0.0109067
MSMEG_6175	MSMEG_6175	2-keto-3-deoxy-galactonokinase	-5.4303	0.0110793
MSMEG_6749	MSMEG_6749	conserved hypothetical protein	1.5224	0.0113565
MSMEG_3891	MSMEG_3891	hydrolase	-5.498	0.011368
MSMEG_1686	MSMEG_1686	NPL/P60-family protein secreted protein	-5.891	0.0114444
MSMEG_5993	MSMEG_5993	putative acyl-CoA dehydrogenase	-5.8557	0.0114676
MSMEG_6122	MSMEG_6122	ABC transporter, membrane spanning protein	7.6658	0.0114774
corA	MSMEG_5056	magnesium and cobalt transport protein CorA	1.2433	0.011486
MSMEG_0449	MSMEG_0449	transporter, major facilitator family protein, putative	-0.7743	0.011612
MSMEG_4028	MSMEG_4028	hypothetical protein	-3.6855	0.0116937
MSMEG_5105	MSMEG_5105	hypothetical protein	-5.8735	0.0117741
groL	MSMEG_1583	chaperonin GroL	-1.1927	0.0118825
MSMEG_2367	MSMEG_2367	aspartyl/glutamyl-tRNA(Asn/Gln) amidotransferase subunit B	-1.0845	0.0119029
MSMEG_1705	MSMEG_1705	D-xylose transport ATP-binding protein XylG	-5.7997	0.0119059
MSMEG_2265	MSMEG_2265	hypothetical protein	-5.3692	0.0120025
MSMEG_3254	MSMEG_3254	RDD family protein, putative	1.1292	0.0120746
MSMEG_1128	MSMEG_1128	conserved hypothetical protein	1.0127	0.012103
MSMEG_1790	MSMEG_1790	conserved hypothetical protein	1.0505	0.0121337
MSMEG_2197	MSMEG_2197	hypothetical protein	-2.2815	0.0121747
MSMEG_0668	MSMEG_0668	integral membrane protein	1.1369	0.0121872
MSMEG_1805	MSMEG_1805	conserved hypothetical protein	-3.3112	0.0123113
MSMEG_1942	MSMEG_1942	integral membrane protein	-1.3771	0.0125259
MSMEG_5604	MSMEG_5604	integral membrane protein	-5.3586	0.012534
MSMEG_5958	MSMEG_5958	hypothetical protein	-3.8446	0.0125759
MSMEG_3236	MSMEG_3236	ABC-type amino acid transport system, permease component	-1.2893	0.0126676
MSMEG_2590	MSMEG_2590	AraC-family protein transcriptional regulator	1.9443	0.0126878
MSMEG_3946	MSMEG_3946	probable conserved transmembrane protein	-1.6556	0.0126903
MSMEG_0331	MSMEG_0331	transcriptional regulator, LuxR family protein	-5.502	0.0127287
MSMEG_6577	MSMEG_6577	methylmalonyl-CoA carboxyltransferase 12S subunit	2.2463	0.0127539
MSMEG_3390	MSMEG_3390	enoyl-CoA hydratase	-5.7849	0.0128876
MSMEG_6692	MSMEG_6692	putative glutamine-binding periplasmic protein	7.5982	0.0128947
MSMEG_5503	MSMEG_5503	hypothetical protein	-4.6756	0.0129803
MSMEG_0403	MSMEG_0403	integral membrane protein	1.0105	0.0130947
MSMEG_0399	MSMEG_0399	conserved domain protein	0.8753	0.0131657
MSMEG_4917	MSMEG_4917	tetratricopeptide repeat domain protein	-0.9482	0.0132662
ahpD	MSMEG_4890	alkylhydroperoxidase, AhpD family protein	-1.4822	0.0133313
MSMEG_4904	MSMEG_4904	rhomboid family protein	1.0785	0.0134281
MSMEG_5023	MSMEG_5023	chitooligosaccharide deacetylase	-5.488	0.0134742
MSMEG_2751	MSMEG_2751	hypothetical protein	1.1299	0.0135419
MSMEG_5995	MSMEG_5995	P450 heme-thiolate protein	-5.3458	0.0137047
MSMEG_3701	MSMEG_3701	conserved hypothetical protein	-5.4142	0.0137364
MSMEG_4307	MSMEG_4307	conserved hypothetical protein	1.5933	0.014059
MSMEG_6092	MSMEG_6092	Lsr2 protein	0.6738	0.0141562
MSMEG_0758	MSMEG_0758	conserved hypothetical protein	7.5522	0.0142714
MSMEG_1458	MSMEG_1458	tena/thi-4 family protein	7.5228	0.0143465
wrbA	MSMEG_2375	NAD(P)H:quinone oxidoreductase, type IV	0.9101	0.0143541
MSMEG_3050	MSMEG_3050	integration host factor	0.8381	0.0144057
MSMEG_2870	MSMEG_2870	oxygenase KshA	7.5143	0.0144347
rpsK	MSMEG_1522	ribosomal protein S11	-0.934	0.0147067
MSMEG_5443	MSMEG_5443	dehydrogenase	-4.5531	0.0147403
MSMEG_0879	MSMEG_0879	hypothetical protein	-4.5505	0.0148335
MSMEG_4644	MSMEG_4644	molybdopterin-guanine dinucleotide biosynthesis protein A	-4.0675	0.0148728
MSMEG_3312	MSMEG_3312	hemerythrin HHE cation binding domain subfamily protein, putative	1.0388	0.0149062
rpsD	MSMEG_1523	ribosomal protein S4	-0.8008	0.0149404
MSMEG_0069	MSMEG_0069	translation initiation factor IF-2 protein	1.0655	0.0150305
MSMEG_5447	MSMEG_5447	dolichyl-phosphate-mannose-protein mannosyltransferase	1.2441	0.0150626
MSMEG_2655	MSMEG_2655	LppU protein	-3.7103	0.0151892
MSMEG_2459	MSMEG_2459	transporter ATPase	-2.8296	0.0153108
MSMEG_6939	MSMEG_6939	Soj family protein	-1.1079	0.0154938
MSMEG_0594	MSMEG_0594	iron-sulfur cluster binding protein	-1.5204	0.0156307
MSMEG_0015	MSMEG_0015	ferric enterobactin transport ATP-binding protein FepC	4.4284	0.0157719
nadA	MSMEG_3199	quinolinate synthetase complex, A subunit	-1.2822	0.0157744
MSMEG_5897	MSMEG_5897	virulence factor mce family protein	-1.2617	0.0158766
MSMEG_6854	MSMEG_6854	3-isopropylmalate dehydratase large subunit	6.4998	0.0159599
MSMEG_5437	MSMEG_5437	probable serine/threonine-protein kinase PknB	1.6666	0.0163404
MSMEG_5425	MSMEG_5425	tRNA	6.9552	0.0164377
MSMEG_0854	MSMEG_0854	two-component system sensor kinase	-2.2827	0.0166398
MSMEG_1875	MSMEG_1875	sensor histidine kinase MtrB	-1.202	0.0166438
zwf	MSMEG_0314	glucose-6-phosphate 1-dehydrogenase	-1.3105	0.0166586
MSMEG_0934	MSMEG_0934	conserved hypothetical protein	0.783	0.0167005
MSMEG_2001	MSMEG_2001	sugar transporter	-5.1186	0.0169252
MSMEG_3896	MSMEG_3896	conserved hypothetical protein	0.8034	0.0171622
MSMEG_6231	MSMEG_6231	conserved hypothetical protein	-5.0814	0.0172394
MSMEG_6239	MSMEG_6239	1,3-propanediol dehydrogenase	-5.6914	0.0172985
MSMEG_5915	MSMEG_5915	enoyl-CoA hydratase	-5.0812	0.0173922
MSMEG_0302	MSMEG_0302	peptidase, S9A/B/C families	-5.7265	0.0175409
MSMEG_0171	MSMEG_0171	histone deacetylase superfamily protein	-4.6692	0.0175452
rpsO	MSMEG_2654	ribosomal protein S15	1.0265	0.0176353
MSMEG_1279	MSMEG_1279	conserved hypothetical protein	1.1059	0.0177901
MSMEG_1424	MSMEG_1424	FMN-dependent dehydrogenase	-1.4055	0.0179315
MSMEG_5241	MSMEG_5241	GAF family protein	-1.5372	0.0180463
MSMEG_6223	MSMEG_6223	TetR family protein transcriptional repressor LfrR	2.0535	0.0180467
secG	MSMEG_3087	preprotein translocase, SecG subunit	0.9563	0.018119
MSMEG_0756	MSMEG_0756	peptidase, M50B family protein	0.8732	0.018263
MSMEG_0275	MSMEG_0275	bacterial microcompartments protein family protein	7.345	0.0183424
MSMEG_4717	MSMEG_4717	Carboxyl transferase domain protein	-2.0243	0.0187
MSMEG_6225	MSMEG_6225	proton antiporter efflux pump	2.0186	0.0187209
MSMEG_2453	MSMEG_2453	transcriptional regulator, GntR family protein	-1.457	0.0187859
MSMEG_3933	MSMEG_3933	conserved hypothetical protein	-3.6645	0.0188741
MSMEG_4757	MSMEG_4757	fatty acid synthase	-1.8142	0.0189746
metE	MSMEG_6638	5-methyltetrahydropteroyltriglutamate--homocysteine S-methyltransferase	-1.2763	0.0190791
MSMEG_1834	MSMEG_1834	phosphomannomutase/phosphoglucomutase	-1.1583	0.019278
MSMEG_2151	MSMEG_2151	transposase IstA protein, putative	-4.393	0.0194527
MSMEG_3311	MSMEG_3311	acyl carrier protein	1.0541	0.0195112
MSMEG_0168	MSMEG_0168	formyl-coenzyme A transferase	-5.0741	0.0195999
metX	MSMEG_1651	homoserine O-acetyltransferase	-1.1132	0.0196104
MSMEG_5070	MSMEG_5070	Trypsin	0.666	0.0196301
MSMEG_4611	MSMEG_4611	carrier protein	-5.0359	0.0197932
MSMEG_3276	MSMEG_3276	integral membrane protein	-1.9564	0.0199054
MSMEG_1974	MSMEG_1974	propane monooxygenase coupling protein	3.0409	0.0199446
MSMEG_0776	MSMEG_0776	conserved hypothetical protein	1.0049	0.0201289
MSMEG_3332	MSMEG_3332	transcriptional regulator, TetR family protein	-1.1444	0.0201381
MSMEG_1668	MSMEG_1668	pyridoxamine 5'-phosphate oxidase family protein	-3.2214	0.0202204
rplN	MSMEG_1465	ribosomal protein L14	-1.0407	0.0202361
MSMEG_4764	MSMEG_4764	ABC transporter permease protein	-6.0678	0.0202683
MSMEG_0407	MSMEG_0407	conserved hypothetical protein	-4.4145	0.0203585
MSMEG_4734	MSMEG_4734	hypothetical protein	-1.2115	0.0204817
gabT	MSMEG_0581	4-aminobutyrate transaminase	-4.125	0.0205049
ureG	MSMEG_3623	urease accessory protein UreG	-1.7737	0.0206798
MSMEG_6033	MSMEG_6033	hypothetical protein	2.0058	0.0206826
MSMEG_0244	MSMEG_0244	two component response transcriptional regulatory protein prra	-1.5936	0.0207223
MSMEG_4120	MSMEG_4120	CAIB/BAIF family protein	-3.7374	0.0207631
nadB	MSMEG_3200	L-aspartate oxidase	-1.5381	0.0207961
rpsM	MSMEG_1521	ribosomal protein S13p/S18e	-0.8111	0.0208348
MSMEG_0173	MSMEG_0173	hypothetical protein	-5.5143	0.0208706
MSMEG_0401	MSMEG_0401	putative non-ribosomal peptide synthase	0.7154	0.020903
MSMEG_2790	MSMEG_2790	conserved hypothetical protein	-2.3093	0.0211578
MSMEG_1817	MSMEG_1817	probable conserved transmembrane protein	0.7074	0.0211779
MSMEG_0404	MSMEG_0404	sigma associated protein	1.174	0.0212348
MSMEG_2872	MSMEG_2872	short-chain dehydrogenase/reductase SDR	7.234	0.0214025
MSMEG_1141	MSMEG_1141	ABC-transporter integral membrane protein	-4.9954	0.0216635
MSMEG_0842	MSMEG_0842	hypothetical protein	1.0173	0.0217689
MSMEG_0544	MSMEG_0544	transcriptional regulator	-1.4823	0.0218684
MSMEG_3286	MSMEG_3286	methyltransferase	1.6345	0.0219716
MSMEG_4781	MSMEG_4781	conserved hypothetical protein	-4.9906	0.0220889
gyrB	MSMEG_0005	DNA gyrase, B subunit	-0.6364	0.0221234
MSMEG_5589	MSMEG_5589	manganese transport protein MntH	0.9901	0.0222092
MSMEG_2794	MSMEG_2794	transcriptional regulator, GntR family protein	-3.1107	0.0222343
MSMEG_1274	MSMEG_1274	gluconolactonase	-5.0306	0.0223089
MSMEG_2490	MSMEG_2490	decarboxylase	-3.6014	0.0224422
MSMEG_0451	MSMEG_0451	oxidoreductase, FAD-linked	0.7018	0.0227098
MSMEG_6632	MSMEG_6632	beta subunit of malonate decarboxylase	-5.171	0.022722
glnT	MSMEG_6260	glutamine synthetase, type III	-2.6411	0.0227487
rplX	MSMEG_1466	ribosomal protein L24	-0.89	0.0227561
MSMEG_3344	MSMEG_3344	hypothetical protein	-0.8571	0.0228203
MSMEG_0511	MSMEG_0511	putative sugar isomerase, AgaS family protein	7.1838	0.0229432
MSMEG_0218	MSMEG_0218	3-demethylubiquinone-9 3-methyltransferase	-5.4874	0.0229503
MSMEG_3824	MSMEG_3824	conserved hypothetical protein	7.1797	0.0229622
MSMEG_2382	MSMEG_2382	5-carboxymethyl-2-hydroxymuconate delta-isomerase	0.8826	0.0230336
MSMEG_2162	MSMEG_2162	MmcJ protein	-2.1009	0.0230864
MSMEG_4564	MSMEG_4564	CBS domain protein	2.5894	0.0232389
MSMEG_3589	MSMEG_3589	conserved hypothetical protein	5.6516	0.0233133
MSMEG_4981	MSMEG_4981	phosphotransferase enzyme family protein, putative	7.1531	0.023607
MSMEG_0537	MSMEG_0537	conserved hypothetical protein	-0.9485	0.0236606
MSMEG_6549	MSMEG_6549	conserved hypothetical protein	-5.535	0.023864
MSMEG_2948	MSMEG_2948	6-oxocamphor hydrolase	-3.1719	0.0238719
MSMEG_5176	MSMEG_5176	methyltransferase type 11	2.1199	0.0239444
MSMEG_0697	MSMEG_0697	integral membrane protein	0.7877	0.0240633
MSMEG_4237	MSMEG_4237	probable conserved transmembrane protein	0.6526	0.0242131
MSMEG_5766	MSMEG_5766	conserved hypothetical protein	-1.1264	0.0243745
typA	MSMEG_5132	GTP-binding protein TypA/BipA	-0.9017	0.0245162
MSMEG_1695	MSMEG_1695	phosphoglucomutase/phosphomannomutase	0.9858	0.0247703
cysNC	MSMEG_4978	sulfate adenylytransferase, large subunit/adenylylsulfate kinase	-1.7149	0.0251496
MSMEG_4175	MSMEG_4175	transcriptional regulator, ArsR family protein	-5.5247	0.025216
MSMEG_3022	MSMEG_3022	transglycosylase associated protein	0.9221	0.0254945
MSMEG_4820	MSMEG_4820	conserved hypothetical protein	3.9285	0.0255141
MSMEG_2264	MSMEG_2264	peptidase M52, hydrogen uptake protein	-2.804	0.0255904
MSMEG_1857	MSMEG_1857	transposase IstA protein, putative	-4.906	0.0260074
MSMEG_6708	MSMEG_6708	epoxide hydrolase	5.8452	0.0260888
MSMEG_2341	MSMEG_2341	conserved hypothetical protein	1.1418	0.0262866
MSMEG_4511	MSMEG_4511	linear gramicidin synthetase subunit B	-5.3886	0.0265456
MSMEG_1178	MSMEG_1178	transcriptional regulator	-1.2325	0.0269034
MSMEG_3787	MSMEG_3787	D-aminoacylase	-1.5057	0.0269206
MSMEG_5772	MSMEG_5772	cytospin-A, putative	-4.9383	0.0269231
MSMEG_3950	MSMEG_3950	universal stress protein family protein	-1.9789	0.0269953
MSMEG_6276	MSMEG_6276	mur ligase family protein	-1.6138	0.0272175
MSMEG_6221	MSMEG_6221	integral membrane protein	1.2015	0.027244
MSMEG_6606	MSMEG_6606	hypothetical protein	1.5361	0.0274243
MSMEG_5117	MSMEG_5117	proline dehydrogenase	-2.4049	0.0278291
MSMEG_1030	MSMEG_1030	monooxygenase	0.8927	0.0278435
MSMEG_6857	MSMEG_6857	putative transcription regulator	-5.463	0.0278491
MSMEG_2173	MSMEG_2173	GntR-family protein transcriptional regulator	1.0007	0.0280067
MSMEG_4142	MSMEG_4142	transcriptional repressor, TetR family protein, putative	-0.8487	0.0282127
MSMEG_6090	MSMEG_6090	conserved hypothetical protein	0.6645	0.0282258
purS	MSMEG_5832	phosphoribosylformylglycinamidine synthase, PurS protein	0.6856	0.0283207
MSMEG_6717	MSMEG_6717	oxidoreductase, Gfo/Idh/MocA family protein	2.4314	0.0286192
MSMEG_2719	MSMEG_2719	hydrogen:quinone oxidoreductase	-4.9674	0.0286529
MSMEG_3604	MSMEG_3604	sorbitol utilization protein SOU2	-5.3306	0.0289742
MSMEG_4522	MSMEG_4522	ISMsm2, transposase	-1.1187	0.0294881
MSMEG_1912	MSMEG_1912	muconolactone delta-isomerase 1	1.3857	0.0295459
MSMEG_2731	MSMEG_2731	ATPase involved in DNA repair	-1.3837	0.0297513
MSMEG_1951	MSMEG_1951	conserved domain protein	1.0438	0.029759
MSMEG_5543	MSMEG_5543	hypothetical protein	1.0205	0.0300325
MSMEG_5314	MSMEG_5314	conserved hypothetical protein	-4.8746	0.0301119
MSMEG_2728	MSMEG_2728	glutamate transport ATP-binding protein GluA	-0.9355	0.0303712
MSMEG_5246	MSMEG_5246	conserved hypothetical protein	-1.729	0.0304064
MSMEG_4687	MSMEG_4687	cytosine deaminase	-1.6438	0.0305367
MSMEG_3766	MSMEG_3766	hypothetical protein	-0.8842	0.0306451
recC	MSMEG_1328	exodeoxyribonuclease V, gamma subunit	-1.1839	0.0307111
MSMEG_5889	MSMEG_5889	conserved hypothetical protein	-0.9836	0.0307377
MSMEG_0169	MSMEG_0169	hypothetical protein	6.9622	0.0308023
MSMEG_5652	MSMEG_5652	alpha/beta hydrolase fold	6.9622	0.0308023
MSMEG_2370	MSMEG_2370	DoxX subfamily protein, putative	-0.7872	0.0309753
MSMEG_0071	MSMEG_0071	conserved hypothetical protein	0.5916	0.0310059
MSMEG_5732	MSMEG_5732	monooxygenase	-1.9771	0.0310688
MSMEG_4830	MSMEG_4830	conserved hypothetical protein	-4.8107	0.0311171
MSMEG_6877	MSMEG_6877	branched-chain amino acid transport system ATP-binding protein	-1.8344	0.0312772
MSMEG_1596	MSMEG_1596	transcriptional regulator	-4.8132	0.0312827
MSMEG_2059	MSMEG_2059	NADH-quinone oxidoreductase chain e	-4.7849	0.0313652
MSMEG_4867	MSMEG_4867	2-hydroxy-6-ketonona-2,4-dienedoic acid hydrolase	-5.3039	0.0315603
MSMEG_1331	MSMEG_1331	enoyl-CoA hydratase	-2.342	0.0315927
MSMEG_6001	MSMEG_6001	enoyl-CoA hydratase	-5.2752	0.0316281
MSMEG_0827	MSMEG_0827	major facilitator superfamily protein MFS_1	-3.7124	0.0316816
glnD	MSMEG_2427	protein-P-II uridylyltransferase	-1.2272	0.031724
MSMEG_2482	MSMEG_2482	hypothetical protein	5.5079	0.0317873
MSMEG_3781	MSMEG_3781	conserved hypothetical protein	-3.9337	0.0318741
radA	MSMEG_6079	DNA repair protein RadA	-0.7744	0.0321175
MSMEG_1564	MSMEG_1564	lignostilbene-alpha,beta-dioxygenase	5.042	0.0321595
MSMEG_4354	MSMEG_4354	dipeptide-binding protein of ABC transport system	1.2161	0.0321925
MSMEG_0156	MSMEG_0156	transcriptional regulator, LysR family protein	-3.2226	0.0323248
MSMEG_2612	MSMEG_2612	conserved hypothetical protein	0.9099	0.0323294
MSMEG_4261	MSMEG_4261	ubiquinol-cytochrome c reductase cytochrome c subunit	-0.7673	0.0329512
MSMEG_6792	MSMEG_6792	inner membrane permease YgbN	6.8706	0.033237
MSMEG_5799	MSMEG_5799	nucleoside-diphosphate-sugar epimerase	0.853	0.0335205
MSMEG_6422	MSMEG_6422	ferritin family protein	-0.8464	0.033541
MSMEG_6421	MSMEG_6421	transcriptional regulator	1.1341	0.0336794
MSMEG_5807	MSMEG_5807	D-methionine transport ATP-binding protein MetN	-5.2747	0.033734
MSMEG_5747	MSMEG_5747	hypothetical protein	-3.1244	0.0338014
MSMEG_4623	MSMEG_4623	GTP-binding protein Obg/CgtA	-0.7125	0.0338769
MSMEG_3733	MSMEG_3733	conserved hypothetical protein	0.8411	0.0339087
MSMEG_3117	MSMEG_3117	cytochrome aa3 controlling protein	-1.7093	0.0339627
MSMEG_6879	MSMEG_6879	integral membrane protein of the ABC-type Nat permease for neutral amino acids NatD	-2.479	0.033967
MSMEG_1681	MSMEG_1681	endoribonuclease L-PSP superfamily protein	1.3892	0.0340208
MSMEG_1198	MSMEG_1198	hypothetical protein	-2.4159	0.0340335
MSMEG_1016	MSMEG_1016	secreted protein	-2.7697	0.0341942
hutI	MSMEG_1182	imidazolonepropionase	-1.8989	0.0342691
MSMEG_0595	MSMEG_0595	glycolate oxidase	-1.4877	0.0343932
MSMEG_0597	MSMEG_0597	conserved hypothetical protein	1.0963	0.0345118
MSMEG_6524	MSMEG_6524	ABC Polyamine/Opine/Phosphonate transporter, periplasmic ligand binding protein	-1.5279	0.0345142
MSMEG_1540	MSMEG_1540	ATP-dependent RNA helicase	-1.2096	0.0345395
MSMEG_4051	MSMEG_4051	hypothetical protein	3.5536	0.0345462
MSMEG_1250	MSMEG_1250	ISMsm7, transposase orfA	-1.0979	0.0346094
MSMEG_1419	MSMEG_1419	conserved hypothetical protein	-1.5699	0.0346501
MSMEG_0137	MSMEG_0137	virulence factor mce family protein	-1.4615	0.0347731
MSMEG_6669	MSMEG_6669	ABC transporter, permease protein	-4.9489	0.0349782
MSMEG_2376	MSMEG_2376	conserved hypothetical protein	0.7837	0.0349878
MSMEG_0578	MSMEG_0578	acyl-CoA dehydrogenase, middle domain protein	-5.3074	0.0350356
MSMEG_3094	MSMEG_3094	oxidoreductase, zinc-binding dehydrogenase family protein	-4.9011	0.0351475
MSMEG_1146	MSMEG_1146	virulence factor Mce family protein	-5.1977	0.0352202
MSMEG_5706	MSMEG_5706	DNA or RNA helicase of superfamily protein II	0.6293	0.0352354
MSMEG_0368	MSMEG_0368	hypothetical protein	0.8155	0.0353793
MSMEG_0508	MSMEG_0508	glycerol-phosphate porter	1.7044	0.0353947
MSMEG_3847	MSMEG_3847	copper methylamine oxidase	1.2666	0.03564
MSMEG_3144	MSMEG_3144	putative membrane protein	-1.4594	0.0360066
MSMEG_3819	MSMEG_3819	conserved hypothetical protein	-1.9145	0.0360848
MSMEG_0913	MSMEG_0913	methoxy mycolic acid synthase 1	-0.72	0.0363236
MSMEG_4392	MSMEG_4392	organophopsphate acid anhydrase	-4.8268	0.0363842
MSMEG_4457	MSMEG_4457	regulatory protein, AsnC/Lrp	-4.6671	0.0366087
MSMEG_5140	MSMEG_5140	nitrate reductase, alpha subunit	1.6688	0.0366397
MSMEG_0871	MSMEG_0871	putative aldehyde or xanthine dehydrogenase, molybdopterin binding subunit protein	-5.3106	0.036779
MSMEG_6297	MSMEG_6297	aldehyde dehydrogenase	-4.7736	0.0367992
MSMEG_2466	MSMEG_2466	glutaryl-CoA dehydrogenase	-5.1978	0.0368106
MSMEG_2157	MSMEG_2157	hypothetical protein	1.3368	0.0369791
MSMEG_1467	MSMEG_1467	50S ribosomal protein L5	-0.9167	0.0371846
MSMEG_5153	MSMEG_5153	conserved hypothetical protein	-1.0118	0.0372658
MSMEG_0761	MSMEG_0761	conserved domain protein	1.0429	0.0375468
MSMEG_5637	MSMEG_5637	penicillin-binding protein 4	1.1473	0.0375763
sdhA	MSMEG_1670	succinate dehydrogenase, flavoprotein subunit	-0.7674	0.0376674
MSMEG_1776	MSMEG_1776	ribonuclease Z	0.8381	0.03801
MSMEG_4050	MSMEG_4050	hypothetical protein	-1.1908	0.0380396
MSMEG_3454	MSMEG_3454	hypothetical protein	0.8622	0.0381562
upp	MSMEG_1694	uracil phosphoribosyltransferase	-2.7606	0.0382568
MSMEG_5520	MSMEG_5520	conserved hypothetical protein	-5.1702	0.0382982
MSMEG_4828	MSMEG_4828	alcohol dehydrogenase, zinc-binding	-3.1041	0.0385853
MSMEG_6523	MSMEG_6523	ABC transporter, membrane spanning protein	-2.8568	0.0386062
MSMEG_1932	MSMEG_1932	MmpS3 protein	-0.8934	0.0386805
MSMEG_1180	MSMEG_1180	N-carbamoyl-L-amino acid hydrolase	-2.1296	0.0387524
MSMEG_5975	MSMEG_5975	methyltransferase type 12, putative	-3.1132	0.0387665
MSMEG_3268	MSMEG_3268	ABC transporter, permease protein	-5.1333	0.0388399
MSMEG_3233	MSMEG_3233	cytochrome D ubiquinol oxidase subunit 1	-1.0975	0.0389651
MSMEG_6898	MSMEG_6898	hypothetical protein	1.2738	0.0393485
MSMEG_4578	MSMEG_4578	conserved hypothetical protein	-1.1576	0.0394286
MSMEG_2941	MSMEG_2941	NAD dependent epimerase/dehydratase family protein	1.3225	0.039665
MSMEG_1535	MSMEG_1535	conserved hypothetical protein	3.6745	0.039832
MSMEG_6264	MSMEG_6264	putative oxidoreductase	-1.603	0.0398498
MSMEG_4456	MSMEG_4456	conserved hypothetical protein	-1.9786	0.0398635
MSMEG_3594	MSMEG_3594	anthranilate dioxygenase reductase	1.0154	0.0401197
MSMEG_0705	MSMEG_0705	putative permease of the major facilitator superfamily protein	-1.9707	0.0401498
MSMEG_2952	MSMEG_2952	transport gene	-5.1308	0.0402793
MSMEG_5557	MSMEG_5557	conserved hypothetical protein	-1.5443	0.0404331
MSMEG_6576	MSMEG_6576	pyridoxamine 5'-phosphate oxidase family protein	-5.1074	0.0404894
MSMEG_0926	MSMEG_0926	conserved hypothetical protein	0.8598	0.040589
MSMEG_0139	MSMEG_0139	mce-family protein mce1f	-1.5389	0.0406378
MSMEG_2768	MSMEG_2768	OB-fold nucleic acid binding domain protein	0.6451	0.0406581
MSMEG_0269	MSMEG_0269	3-oxoacyl-[acyl-carrier-protein] reductase	-3.3768	0.0406961
MSMEG_4340	MSMEG_4340	NAD/mycothiol-dependent formaldehyde dehydrogenase	-0.5682	0.0409032
MSMEG_1241	MSMEG_1241	conserved hypothetical protein	0.6911	0.0409331
MSMEG_5204	MSMEG_5204	oxidoreductase, short chain dehydrogenase/reductase family protein	6.67	0.0414875
MSMEG_6530	MSMEG_6530	cytochrome c oxidase subunit III family protein	-5.5681	0.0415126
MSMEG_5445	MSMEG_5445	conserved hypothetical protein	3.1289	0.0415628
MSMEG_1789	MSMEG_1789	conserved hypothetical protein	0.6893	0.0416698
MSMEG_2092	MSMEG_2092	D-aminopeptidase	-1.2808	0.0417034
uvrC	MSMEG_3078	excinuclease ABC, C subunit	0.6296	0.0417472
tesB	MSMEG_2938	acyl-CoA thioesterase II	-1.1941	0.0417513
MSMEG_1595	MSMEG_1595	putative oxidoreductase	-4.4485	0.0417866
MSMEG_2270	MSMEG_2270	hypothetical protein	-1.7294	0.0419572
MSMEG_3310	MSMEG_3310	integral membrane protein	0.8957	0.0420868
MSMEG_4267	MSMEG_4267	probable cytochrome c oxidase polypeptide 4	-0.5595	0.04214
MSMEG_3068	MSMEG_3068	hypothetical protein	1.0078	0.0422287
MSMEG_3919	MSMEG_3919	hypothetical protein	-1.0234	0.0423721
dcd	MSMEG_0678	deoxycytidine triphosphate deaminase	-2.3803	0.0424558
MSMEG_0980	MSMEG_0980	signal transduction histidine kinase	-4.577	0.0425057
MSMEG_1634	MSMEG_1634	probable forkhead-associated protein	-1.197	0.0425261
MSMEG_3554	MSMEG_3554	N5,N10-methylene-tetrahydromethanopterin reductase	-3.389	0.0425272
MSMEG_2694	MSMEG_2694	transcriptional regulator, XRE family protein	0.7887	0.0426398
MSMEG_6609	MSMEG_6609	hypothetical protein	0.8981	0.0426619
MSMEG_2315	MSMEG_2315	conserved hypothetical protein	-1.2219	0.042669
MSMEG_4320	MSMEG_4320	alkyl hydroperoxide reductase/ Thiol specific antioxidant/ Mal allergen	-1.3198	0.0427188
MSMEG_5299	MSMEG_5299	hypothetical protein	-5.145	0.042746
MSMEG_2756	MSMEG_2756	conserved hypothetical protein	0.9189	0.0427776
MSMEG_0553	MSMEG_0553	probable sugar ABC transporter, substrate-binding protein, putative	-5.1796	0.042951
MSMEG_5992	MSMEG_5992	conserved hypothetical protein	-4.6381	0.0431505
MSMEG_2548	MSMEG_2548	3-oxoacyl-[acyl-carrier-protein] reductase	4.0043	0.0434553
ppc	MSMEG_3097	phosphoenolpyruvate carboxylase	-1.0032	0.0435295
MSMEG_5199	MSMEG_5199	putative acyl-CoA dehydrogenase	1.5899	0.043534
MSMEG_1296	MSMEG_1296	uricase	-0.8465	0.0438151
MSMEG_5263	MSMEG_5263	transcription elongation factor GreA	0.7179	0.0439191
MSMEG_2495	MSMEG_2495	decarboxylase	-2.3964	0.043999
MSMEG_6919	MSMEG_6919	proline-rich 28 kDa antigen	-1.3287	0.0440657
MSMEG_3216	MSMEG_3216	peroxiredoxin Q	1.0393	0.0441431
MSMEG_0178	MSMEG_0178	ATP-binding protein	-5.0166	0.0442713
MSMEG_4990	MSMEG_4990	DNA-binding response regulator	1.1482	0.0442782
MSMEG_1515	MSMEG_1515	two-component sensor histidine kinase	-0.5806	0.0442857
MSMEG_5582	MSMEG_5582	hypothetical protein	1.2624	0.0445447
MSMEG_2310	MSMEG_2310	monooxygenase	0.8425	0.0446253
MSMEG_2359	MSMEG_2359	methionine synthase, vitamin-B12 independent	1.4159	0.0446391
MSMEG_5180	MSMEG_5180	conserved hypothetical protein	0.7455	0.0449176
MSMEG_2236	MSMEG_2236	putative thiolase	6.6001	0.0449343
katA	MSMEG_6232	catalase KatA	0.773	0.0450628
cheR	MSMEG_5553	CheR methyltransferase, SAM binding domain protein	0.8321	0.0451172
MSMEG_1099	MSMEG_1099	hypothetical protein	3.4469	0.0451392
MSMEG_4327	MSMEG_4327	3-oxoacyl-[acyl-carrier-protein] synthase 1	-0.8567	0.0451614
rluB	MSMEG_3740	ribosomal large subunit pseudouridine synthase B	0.7305	0.0452714
MSMEG_3559	MSMEG_3559	short chain dehydrogenase	-4.5344	0.0453173
MSMEG_6158	MSMEG_6158	conserved hypothetical protein	-0.9482	0.0454654
MSMEG_6213	MSMEG_6213	Manganese containing catalase	0.7896	0.045528
MSMEG_5952	MSMEG_5952	conserved hypothetical protein, putative	-4.4127	0.0455783
MSMEG_0358	MSMEG_0358	ribonucleoside-diphosphate reductase, beta subunit	1.3298	0.0457989
MSMEG_5768	MSMEG_5768	conserved hypothetical protein	-5.0336	0.0458184
pruA	MSMEG_5119	1-pyrroline-5-carboxylate dehydrogenase	-1.0176	0.0458265
MSMEG_2725	MSMEG_2725	glutamate transporter permease protein GluD	-1.0717	0.0460395
MSMEG_2796	MSMEG_2796	integral membrane protein	-1.9884	0.0460524
MSMEG_3114	MSMEG_3114	conserved hypothetical protein	4.456	0.0461221
MSMEG_5384	MSMEG_5384	hypothetical protein	6.5689	0.0462355
MSMEG_0820	MSMEG_0820	conserved hypothetical protein	-5.0201	0.0462954
MSMEG_2727	MSMEG_2727	glutamate binding protein	-0.8767	0.0463114
ftsY	MSMEG_2424	signal recognition particle-docking protein FtsY	0.7584	0.0465452
MSMEG_3108	MSMEG_3108	ABC transporter, ATPase subunit	-4.9839	0.0465543
MSMEG_2805	MSMEG_2805	ISMsm5, transposase	-0.9175	0.0467037
MSMEG_6767	MSMEG_6767	mycocerosic acid synthase	0.8222	0.0468115
MSMEG_0426	MSMEG_0426	transcriptional regulator, GntR family protein	-4.9814	0.0469124
MSMEG_5344	MSMEG_5344	hypothetical protein	1.1271	0.0469515
MSMEG_5688	MSMEG_5688	regulatory protein, MarR	-5.1034	0.0469898
MSMEG_0930	MSMEG_0930	serine 3-dehydrogenase	0.8819	0.0470231
MSMEG_2314	MSMEG_2314	putative esterase family protein	-0.7148	0.0471611
MSMEG_0762	MSMEG_0762	cytochrome P450 FAS1	0.8464	0.0472919
MSMEG_4599	MSMEG_4599	hypothetical protein	0.9707	0.0473793
hrpA	MSMEG_6587	ATP-dependent helicase HrpA	0.7908	0.0474012
MSMEG_1149	MSMEG_1149	conserved hypothetical protein	-4.9892	0.0474658
MSMEG_1034	MSMEG_1034	putative esterase family protein	-0.7481	0.0475382
nuoA	MSMEG_2063	NADH-quinone oxidoreductase, a subunit	-4.9766	0.0476172
MSMEG_2820	MSMEG_2820	hypothetical protein	0.7637	0.0478247
MSMEG_1144	MSMEG_1144	virulence factor Mce family protein	-5.0183	0.0478414
MSMEG_5385	MSMEG_5385	metallo-beta-lactamase family protein	2.0077	0.0479577
MSMEG_6557	MSMEG_6557	dehydrogenase	-1.7195	0.0479912
MSMEG_5919	MSMEG_5919	conserved hypothetical protein	-4.9525	0.0480439
gyrA	MSMEG_0006	DNA gyrase, A subunit	-0.6222	0.0480888
eda	MSMEG_3788	2-dehydro-3-deoxyphosphogluconate aldolase/4-hydroxy-2-oxoglutarate aldolase	-2.4578	0.0481705
MSMEG_1788	MSMEG_1788	conserved hypothetical protein	0.6429	0.0482821
MSMEG_2864	MSMEG_2864	conserved hypothetical protein	-5.4779	0.0484057
MSMEG_4187	MSMEG_4187	conserved hypothetical protein	-1.4006	0.0484125
MSMEG_2561	MSMEG_2561	gluconolactonase	6.5189	0.0484378
MSMEG_1386	MSMEG_1386	hypothetical protein	-4.9462	0.0486404
MSMEG_2511	MSMEG_2511	siderophore utilization protein	1.0406	0.0486898
MSMEG_4188	MSMEG_4188	short chain dehydrogenase	-1.0953	0.0488832
MSMEG_0064	MSMEG_0064	ppe family protein	-1.3509	0.0489443
MSMEG_6261	MSMEG_6261	glutamine amidotransferase, class II	-2.2235	0.0490628
MSMEG_5906	MSMEG_5906	putative acyl-CoA dehydrogenase	-4.2905	0.0491016
MSMEG_5203	MSMEG_5203	DoxX subfamily protein, putative	-5.0707	0.0491338
MSMEG_1364	MSMEG_1364	50S ribosomal protein L10	-1.097	0.04915
cysS	MSMEG_6074	cysteinyl-tRNA synthetase	-0.63	0.0492954
MSMEG_4973	MSMEG_4973	glyoxalase/bleomycin resistance protein/dioxygenase	0.8873	0.0493388
MSMEG_6821	MSMEG_6821	NLP/P60 family protein	-2.1443	0.0496052
MSMEG_2344	MSMEG_2344	dehydrogenase	0.8354	0.0496259
MSMEG_3848	MSMEG_3848	para-nitrobenzyl esterase	0.9631	0.049743
MSMEG_2789	MSMEG_2789	acetyltransferase, GNAT family protein	-2.1257	0.0498302
MSMEG_0507	MSMEG_0507	probable sugar ABC transporter, permease protein	-1.3798	0.0498722
MSMEG_0588	MSMEG_0588	putative rhamnose tranport protein, MFS family protein	-3.0141	0.0499627
MSMEG_5979	MSMEG_5979	transferase	2.3053	0.0500171
trmD	MSMEG_2438	tRNA (guanine-N1)-methyltransferase	-1.9428	0.0500731
dnaN	MSMEG_0001	DNA polymerase III, beta subunit	-0.8652	0.0502177
MSMEG_2191	MSMEG_2191	acyl-CoA dehydrogenase family protein	-4.9346	0.0502182
MSMEG_3352	MSMEG_3352	hypothetical protein	-2.2932	0.0506448
MSMEG_2293	MSMEG_2293	conserved hypothetical protein	1.2236	0.0506555
MSMEG_5642	MSMEG_5642	acetyl-coenzyme a carboxylase carboxyl transferase	1.5568	0.0512306
MSMEG_3238	MSMEG_3238	3-mercaptopyruvate sulfurtransferase	-1.1653	0.051296
MSMEG_3754	MSMEG_3754	TPR-repeat-containing protein	0.729	0.051367
MSMEG_3081	MSMEG_3081	conserved hypothetical protein	0.8361	0.0517317
MSMEG_4986	MSMEG_4986	glycosyl transferase, family protein 39	-3.2944	0.0518462
MSMEG_4263	MSMEG_4263	ubiquinol-cytochrome c reductase cytochrome b subunit	-0.6224	0.0519496
MSMEG_3719	MSMEG_3719	sodium/calcium exchanger protein	-4.9711	0.0520717
MSMEG_4014	MSMEG_4014	N-carbamoyl-L-amino acid amidohydrolase	-2.184	0.0521812
MSMEG_1855	MSMEG_1855	tetratricopeptide repeat protein, putative	0.8942	0.0523594
MSMEG_0067	MSMEG_0067	conserved hypothetical protein	-0.9095	0.0526149
MSMEG_3536	MSMEG_3536	sugar transport protein	0.7678	0.0526305
MSMEG_3867	MSMEG_3867	ATPase family protein associated with various cellular activities (AAA)	-4.9591	0.0526521
MSMEG_3971	MSMEG_3971	hypothetical protein	-3.0478	0.0526653
MSMEG_0602	MSMEG_0602	hypothetical protein	0.709	0.0526744
rpoA	MSMEG_1524	DNA-directed RNA polymerase, alpha subunit	-0.6148	0.0527446
MSMEG_2800	MSMEG_2800	NADPH-dependent fmn reductase	-1.3131	0.0527595
MSMEG_4300	MSMEG_4300	transcription regulator AmtR	-3.3078	0.0527855
MSMEG_6563	MSMEG_6563	dihydrokaempferol 4-reductase	-4.9432	0.0528325
MSMEG_2652	MSMEG_2652	iron repressor protein	1.3629	0.053016
MSMEG_4218	MSMEG_4218	possible conserved transmembrane protein	0.6144	0.053127
MSMEG_3251	MSMEG_3251	branched-chain amino acid ABC transporter ATP-binding protein	-1.0732	0.0532824
MSMEG_6814	MSMEG_6814	helix-turn-helix, Fis-type	-4.9706	0.0533152
MSMEG_5012	MSMEG_5012	trans-sialidase, putative	-4.9037	0.0533517
sucB	MSMEG_4283	2-oxoglutarate dehydrogenase, E2 component, dihydrolipoamide succinyltransferase	-0.6772	0.0534014
MSMEG_2717	MSMEG_2717	conserved hypothetical protein	-5.4199	0.0535137
MSMEG_3477	MSMEG_3477	possible inv protein	-0.8881	0.0535912
MSMEG_2465	MSMEG_2465	adenine deaminase	2.5516	0.0537581
MSMEG_0547	MSMEG_0547	ISMsm5, transposase	-0.8553	0.0537717
MSMEG_2737	MSMEG_2737	ppe family protein	-2.603	0.0540423
MSMEG_1772	MSMEG_1772	conserved hypothetical protein	0.8161	0.0543506
MSMEG_0742	MSMEG_0742	probable transcriptional regulatory protein	1.7195	0.0544941
MSMEG_6355	MSMEG_6355	hypothetical protein	0.7583	0.0545422
MSMEG_4670	MSMEG_4670	N-glycosylation	-1.6535	0.0545448
MSMEG_4547	MSMEG_4547	acyl-CoA dehydrogenase family protein	-4.9478	0.0546445
MSMEG_5922	MSMEG_5922	lipid-transfer protein	-4.8635	0.0547035
MSMEG_5160	MSMEG_5160	putative integral membrane protein	-4.4598	0.0547779
MSMEG_5315	MSMEG_5315	gp35 protein	1.373	0.0551761
MSMEG_3297	MSMEG_3297	transcriptional regulator, CadC	1.1541	0.0552818
MSMEG_5684	MSMEG_5684	phosphoserine aminotransferase, putative	-0.8511	0.0553712
MSMEG_3145	MSMEG_3145	secreted cell wall-associated hydrolase	-1.279	0.0554944
MSMEG_4813	MSMEG_4813	conserved domain protein	5.8426	0.055656
MSMEG_4107	MSMEG_4107	phosphoglycerate mutase, putative	1.9884	0.0563052
MSMEG_0800	MSMEG_0800	hypothetical protein	-3.8067	0.0567123
MSMEG_0526	MSMEG_0526	oxidoreductase, GMC family protein	-4.8143	0.056724
MSMEG_1425	MSMEG_1425	creatininase subfamily protein	-1.2176	0.0569558
MSMEG_5251	MSMEG_5251	hypothetical protein	1.3223	0.0569777
sun	MSMEG_3065	ribosomal RNA small subunit methyltransferase B	1.4687	0.0570089
MSMEG_1858	MSMEG_1858	putative transposition helper protein	-5.3206	0.0570647
MSMEG_2638	MSMEG_2638	conserved hypothetical protein	-4.5077	0.0570933
MSMEG_2584	MSMEG_2584	penicillin-binding protein, putative	-0.7463	0.0574604
hybC	MSMEG_2263	hydrogenase-2, large subunit	-1.5164	0.0576642
MSMEG_3943	MSMEG_3943	conserved hypothetical protein	-2.7252	0.0577391
MSMEG_1361	MSMEG_1361	alpha-mannosidase	0.8318	0.0580528
MSMEG_0446	MSMEG_0446	putrescine importer	1.2299	0.0582876
ssuD	MSMEG_2843	nitrilotriacetate monooxygenase component A	-3.6473	0.0582934
MSMEG_3764	MSMEG_3764	conserved hypothetical protein	-0.7171	0.0583184
MSMEG_6224	MSMEG_6224	Retinal pigment epithelial membrane protein	1.6093	0.0585209
MSMEG_6911	MSMEG_6911	ABC transporter, ATP-binding protein GluA	-1.3084	0.0588503
MSMEG_2744	MSMEG_2744	thymidylate synthase	1.1399	0.0588736
MSMEG_3931	MSMEG_3931	[NiFe] hydrogenase, beta subunit, putative	-1.592	0.0589744
MSMEG_2551	MSMEG_2551	hypothetical protein	-4.3168	0.0591291
groL	MSMEG_0880	chaperonin GroL	-0.6162	0.0593051
MSMEG_4428	MSMEG_4428	conserved hypothetical protein	2.4166	0.0594094
MSMEG_6211	MSMEG_6211	hypothetical protein	0.7034	0.0594377
MSMEG_4262	MSMEG_4262	ubiquinol-cytochrome c reductase iron-sulfur subunit	-0.5461	0.0595725
MSMEG_0658	MSMEG_0658	polyamine ABC-transporter, inner membrane subunit	-5.3669	0.0596267
MSMEG_0757	MSMEG_0757	hypothetical protein	-1.0694	0.0597646
MSMEG_0371	MSMEG_0371	MaoC like domain protein	0.9454	0.0602224
MSMEG_0513	MSMEG_0513	integral membrane protein	-4.9046	0.0602538
MSMEG_4551	MSMEG_4551	monoxygenase	-5.3197	0.0603255
MSMEG_2855	MSMEG_2855	virulence factor Mce family protein	6.29	0.0603906
MSMEG_4787	MSMEG_4787	virulence factor mce family protein	4.4674	0.060529
pstS	MSMEG_5782	phosphate ABC transporter, phosphate-binding protein PstS	-1.5886	0.0605575
MSMEG_2115	MSMEG_2115	conserved hypothetical protein	0.8529	0.0608542
pstA	MSMEG_5780	phosphate ABC transporter, permease protein PstA	-0.9912	0.0610266
MSMEG_0902	MSMEG_0902	cyclopropane-fatty-acyl-phospholipid synthase 1	1.2224	0.0610858
MSMEG_3225	MSMEG_3225	ferredoxin-dependent glutamate synthase 1	0.8797	0.0612627
fdhD	MSMEG_4669	formate dehydrogenase family protein accessory protein FdhD	-1.1171	0.0614175
pyrG	MSMEG_3746	CTP synthase	-0.6179	0.0614944
MSMEG_5994	MSMEG_5994	putative acyl-CoA dehydrogenase	-5.2479	0.0617431
MSMEG_0844	MSMEG_0844	multiple resistance and pH regulation protein F	-0.8937	0.0617954
MSMEG_3270	MSMEG_3270	SN-glycerol-3-phosphate ABC transporter, ATP-binding protein	-4.853	0.061813
MSMEG_6005	MSMEG_6005	conserved hypothetical protein	-1.6779	0.0618799
MSMEG_1925	MSMEG_1925	isochorismate synthase DhbC	1.0656	0.061919
MSMEG_5313	MSMEG_5313	hypothetical protein	6.2576	0.0619911
MSMEG_1513	MSMEG_1513	conserved hypothetical protein	-1.0037	0.0626106
MSMEG_0234	MSMEG_0234	metallopeptidase	0.7118	0.0631195
MSMEG_2766	MSMEG_2766	conserved hypothetical protein	-1.8195	0.0631472
MSMEG_2849	MSMEG_2849	transcriptional regulatory protein	1.2826	0.0635198
MSMEG_2501	MSMEG_2501	ABC nitrate/sulfonate/bicarbonate family protein transporter, inner membrane subunit	3.2074	0.0637505
MSMEG_3613	MSMEG_3613	conserved hypothetical protein	1.9028	0.0639662
MSMEG_5484	MSMEG_5484	conserved hypothetical protein	0.8895	0.0641327
MSMEG_6468	MSMEG_6468	conserved hypothetical protein	0.7873	0.064297
MSMEG_1063	MSMEG_1063	conserved hypothetical protein	1.0231	0.0643748
MSMEG_6363	MSMEG_6363	cysteine desulfurase family protein	0.6527	0.064414
MSMEG_3823	MSMEG_3823	3-oxoacyl-[acyl-carrier-protein] reductase	5.1566	0.0644154
MSMEG_2108	MSMEG_2108	conserved hypothetical protein	-4.3604	0.0644232
MSMEG_3126	MSMEG_3126	SUF system FeS assembly protein, NifU family protein	0.8209	0.0644464
MSMEG_6623	MSMEG_6623	dehydrogenase	-4.7831	0.0645662
MSMEG_2112	MSMEG_2112	secreted protein	0.8075	0.0647349
rpsJ	MSMEG_1435	ribosomal protein S10	-0.7686	0.0648647
MSMEG_4179	MSMEG_4179	probable conserved integral membrane protein	-1.7166	0.0648769
MSMEG_5011	MSMEG_5011	hypothetical protein	0.9166	0.0648807
MSMEG_3248	MSMEG_3248	ABC transporter branched chain amino acid transport permease	-1.4196	0.0648908
MSMEG_5292	MSMEG_5292	hypothetical protein	-0.8499	0.0649407
MSMEG_2144	MSMEG_2144	conserved hypothetical protein	-0.9481	0.0649507
MSMEG_5102	MSMEG_5102	ABC transporter ATP-binding protein	-0.7011	0.0649647
MSMEG_0754	MSMEG_0754	conserved hypothetical protein	-1.546	0.0650068
MSMEG_1627	MSMEG_1627	hypothetical protein	-3.9156	0.0651036
MSMEG_6405	MSMEG_6405	Erp protein	-0.5508	0.0651165
MSMEG_4110	MSMEG_4110	3-hydroxyacyl-CoA dehydrogenase	-2.7953	0.0651975
MSMEG_0696	MSMEG_0696	alanine-rich protein	0.6862	0.0654001
treS	MSMEG_6515	trehalose synthase	0.5114	0.0656286
MSMEG_1406	MSMEG_1406	conserved hypothetical protein	-4.3798	0.06616
MSMEG_4062	MSMEG_4062	glutamyl-tRNA(Gln) amidotransferase subunit A	-2.4097	0.0661631
hypD	MSMEG_2275	hydrogenase expression/formation protein HypD	-2.9539	0.0661831
MSMEG_5669	MSMEG_5669	ISMsm2, transposase	-0.9649	0.0662709
MSMEG_2894	MSMEG_2894	steroid monooxygenase	6.1837	0.0663912
MSMEG_4390	MSMEG_4390	hypothetical protein	5.6311	0.066446
MSMEG_4668	MSMEG_4668	oxidoreductase alpha (molybdopterin) subunit	-1.5533	0.0665658
MSMEG_0251	MSMEG_0251	conserved hypothetical protein	0.523	0.0670843
rpsG	MSMEG_1399	ribosomal protein S7	-0.6412	0.067477
MSMEG_4795	MSMEG_4795	ABC-transporter integral membrane protein	6.1588	0.0676337
MSMEG_3234	MSMEG_3234	integral membrane protein	-1.2785	0.0682358
MSMEG_3383	MSMEG_3383	hypothetical protein	-4.8042	0.0684053
fdhD	MSMEG_0165	formate dehydrogenase family protein accessory protein FdhD	-1.8613	0.0684798
MSMEG_5469	MSMEG_5469	acetyltransferase, GNAT family protein	-1.8755	0.0685972
MSMEG_0823	MSMEG_0823	conserved hypothetical protein	-0.8456	0.0686841
glgB	MSMEG_4918	1,4-alpha-glucan branching enzyme	0.6375	0.068894
MSMEG_5696	MSMEG_5696	'Cold-shock' DNA-binding domain protein	0.7701	0.0688973
MSMEG_3890	MSMEG_3890	proteasome component	0.4481	0.0689716
MSMEG_6872	MSMEG_6872	beta-lactamase	2.9183	0.069136
MSMEG_2150	MSMEG_2150	putative transposition helper protein	-5.1509	0.0693349
MSMEG_2589	MSMEG_2589	conserved hypothetical protein	-2.3607	0.0693793
ehuB	MSMEG_3547	ectoine/hydroxyectoine ABC transporter solute-binding protein	-5.1741	0.0697216
MSMEG_2677	MSMEG_2677	conserved large membrane protein	-3.799	0.0698564
MSMEG_2884	MSMEG_2884	cyclohexanone monooxygenase	-5.1628	0.0701678
MSMEG_4696	MSMEG_4696	alpha-amylase family protein	0.6029	0.0702806
MSMEG_0461	MSMEG_0461	CinZ protein	3.1046	0.0706095
MSMEG_0855	MSMEG_0855	conserved hypothetical protein	-5.1332	0.0706605
pntA	MSMEG_4109	NAD(P) transhydrogenase, alpha subunit	-1.2453	0.070763
MSMEG_5537	MSMEG_5537	conserved integral membrane protein	-0.8388	0.0709602
MSMEG_1750	MSMEG_1750	hypothetical protein	-2.5088	0.0710981
tatA	MSMEG_3887	twin arginine-targeting protein translocase, TatA/E family protein	0.4954	0.0712296
MSMEG_4878	MSMEG_4878	2Fe-2S iron-sulfur cluster binding domain protein	-5.1439	0.0712982
MSMEG_6904	MSMEG_6904	myo-inositol-1-phosphate synthase	-0.8198	0.0717571
MSMEG_0991	MSMEG_0991	NAD-dependent epimerase/dehydratase	-1.0304	0.0722369
MSMEG_3415	MSMEG_3415	MarR-family protein regulatory protein	1.6869	0.0722862
pgm	MSMEG_2136	phosphoglucomutase, alpha-D-glucose phosphate-specific	-0.7514	0.0724288
MSMEG_1594	MSMEG_1594	enoyl-CoA hydratase	1.1038	0.0731922
MSMEG_3585	MSMEG_3585	MmpS2 protein	6.0688	0.073217
MSMEG_0933	MSMEG_0933	conserved hypothetical protein	0.5587	0.0732647
MSMEG_6726	MSMEG_6726	ABC transporter, permease protein	-0.8007	0.0733634
MSMEG_2799	MSMEG_2799	phospho-2-dehydro-3-deoxyheptonate aldolase	-0.9424	0.0734683
hypA	MSMEG_2272	hydrogenase nickel insertion protein HypA	-1.44	0.0737198
rplL	MSMEG_1365	ribosomal protein L7/L12	0.7144	0.0737525
MSMEG_3255	MSMEG_3255	DoxX subfamily protein, putative	0.7544	0.0737631
menA	MSMEG_0988	1,4-dihydroxy-2-naphthoate octaprenyltransferase	2.1487	0.0741831
fabG	MSMEG_3150	3-oxoacyl-(acyl-carrier-protein) reductase	-0.6493	0.0741864
MSMEG_3482	MSMEG_3482	hypothetical protein	-3.1163	0.0741885
MSMEG_6803	MSMEG_6803	ribose transport system permease protein RbsC	-1.7016	0.0742123
MSMEG_4358	MSMEG_4358	D-beta-hydroxybutyrate dehydrogenase	1.0298	0.0742163
uppS	MSMEG_4490	undecaprenyl diphosphate synthase	-1.0289	0.0744325
MSMEG_1528	MSMEG_1528	cutinase	-1.5265	0.0745383
MSMEG_5143	MSMEG_5143	HTH-type transcriptional regulator DegA	2.5569	0.0747924
hypC	MSMEG_2703	hydrogenase assembly chaperone HypC/HupF	-4.5912	0.0749137
MSMEG_1884	MSMEG_1884	conserved hypothetical protein	0.9783	0.0752214
MSMEG_1741	MSMEG_1741	TetR-family protein transcriptional regulator	0.6615	0.0753706
thyA	MSMEG_2670	thymidylate synthase	-0.6331	0.075663
MSMEG_0070	MSMEG_0070	hypothetical protein	0.8858	0.075714
MSMEG_1422	MSMEG_1422	conserved hypothetical protein	-1.1303	0.0758602
MSMEG_2395	MSMEG_2395	D-alanine--D-alanine ligase	-1.1365	0.075907
MSMEG_2155	MSMEG_2155	trans-2-enoyl-CoA reductase	-4.1404	0.0761005
MSMEG_3551	MSMEG_3551	linalool 8-monooxygenase	1.2261	0.076154
MSMEG_5742	MSMEG_5742	acyltransferase domain protein	-4.5794	0.0762933
ectA	MSMEG_3901	L-2,4-diaminobutyric acid acetyltransferase	0.9854	0.0762984
MSMEG_3658	MSMEG_3658	conserved hypothetical protein	-4.634	0.0764179
MSMEG_0149	MSMEG_0149	ThiC family protein	-4.7659	0.0764465
nthA	MSMEG_0378	nitrile hydratase, alpha subunit	-4.1291	0.0765256
MSMEG_4242	MSMEG_4242	transcriptional regulatory protein	0.8221	0.0765482
MSMEG_6177	MSMEG_6177	galactonate dehydratase	-2.8166	0.0766355
MSMEG_4727	MSMEG_4727	mycocerosic acid synthase	-0.7945	0.0767074
MSMEG_6794	MSMEG_6794	DNA-binding protein	-3.1288	0.0769467
MSMEG_5599	MSMEG_5599	hypothetical protein	4.4483	0.07696
pyk	MSMEG_0154	pyruvate kinase	-4.6397	0.0771825
MSMEG_2597	MSMEG_2597	aldehyde dehydrogenase	-2.2637	0.0776285
MSMEG_6008	MSMEG_6008	acetyl-CoA acetyltransferase	-1.6376	0.0776324
MSMEG_6782	MSMEG_6782	hypothetical protein	-5.0877	0.0777579
MSMEG_0468	MSMEG_0468	integral membrane protein	-5.0287	0.0782491
MSMEG_1954	MSMEG_1954	ABC1 family protein	0.6487	0.0783449
MSMEG_6191	MSMEG_6191	translation initiation inhibitor	0.9806	0.0787067
MSMEG_3531	MSMEG_3531	conserved hypothetical protein	0.6798	0.07875
MSMEG_3131	MSMEG_3131	AMP-binding protein	-4.6609	0.0788373
MSMEG_5255	MSMEG_5255	conserved hypothetical protein	0.9514	0.0789703
MSMEG_4667	MSMEG_4667	transcriptional regulator, LysR family protein	1.7979	0.078997
MSMEG_2296	MSMEG_2296	secreted protein	-2.16	0.0790063
MSMEG_6222	MSMEG_6222	integral membrane protein	1.4286	0.0790431
rpsF	MSMEG_6897	ribosomal protein S6	-0.7709	0.0795236
MSMEG_1801	MSMEG_1801	hypothetical protein	1.0171	0.0802374
MSMEG_5363	MSMEG_5363	hypothetical protein	-1.6847	0.0802873
MSMEG_4342	MSMEG_4342	metallo-beta-lactamase family protein	-0.8265	0.080359
MSMEG_3595	MSMEG_3595	conserved hypothetical protein	1.0177	0.0804321
MSMEG_0339	MSMEG_0339	FMN-dependent monooxygenase	-4.1113	0.0805647
gnd	MSMEG_3632	6-phosphogluconate dehydrogenase, decarboxylating	-0.7045	0.0807649
MSMEG_6607	MSMEG_6607	hypothetical protein	1.005	0.0809918
MSMEG_1412	MSMEG_1412	amino acid permease	-2.2246	0.0810393
MSMEG_1207	MSMEG_1207	glycosyltransferase, group I	-0.9528	0.0810397
MSMEG_4355	MSMEG_4355	peptide ABC transporter, permease protein	0.675	0.0811558
gmhA	MSMEG_2706	phosphoheptose isomerase	5.9382	0.0811871
MSMEG_1742	MSMEG_1742	oxidoreductase	0.5925	0.0812133
MSMEG_6589	MSMEG_6589	ISMsm5, transposase	-0.7497	0.0813305
MSMEG_0681	MSMEG_0681	P450 heme-thiolate protein	1.2513	0.0813888
MSMEG_4527	MSMEG_4527	ferredoxin sulfite reductase	-0.7237	0.0815404
MSMEG_6942	MSMEG_6942	membrane protein OxaA	-0.7192	0.0816022
MSMEG_6055	MSMEG_6055	hypothetical protein	5.9479	0.0817348
MSMEG_2845	MSMEG_2845	ABC transporter permease protein	-4.5516	0.0819038
MSMEG_5601	MSMEG_5601	hypothetical protein	1.099	0.0820944
MSMEG_2547	MSMEG_2547	transcriptional regulator	-5.0144	0.0821945
MSMEG_6112	MSMEG_6112	conserved hypothetical protein	1.0268	0.0822824
MSMEG_6929	MSMEG_6929	integral membrane protein MviN, putative	0.7929	0.0823931
moxR	MSMEG_6612	ATPase, MoxR family protein	0.5223	0.0824648
MSMEG_5483	MSMEG_5483	porin	-0.8081	0.0825721
MSMEG_2979	MSMEG_2979	ABC transporter ATP-binding protein	-1.4009	0.0826585
kdpA	MSMEG_5392	K+-transporting ATPase, A subunit	2.699	0.0827388
MSMEG_0564	MSMEG_0564	xanthine/uracil permease	-0.9267	0.0829647
cydB	MSMEG_3232	cytochrome D ubiquinol oxidase, subunit II	-1.2265	0.0829984
snm	MSMEG_0623	secretion protein Snm4	-4.5896	0.0830485
MSMEG_1223	MSMEG_1223	hypothetical protein	-0.8659	0.0830921
MSMEG_5777	MSMEG_5777	transcription regulator	-4.682	0.0831443
MSMEG_1638	MSMEG_1638	Roadblock/LC7 domain protein	-1.032	0.0831578
MSMEG_4153	MSMEG_4153	cytochrome P450	-2.6698	0.0835116
MSMEG_1387	MSMEG_1387	putative acyl-CoA dehydrogenase	-1.2684	0.0836079
MSMEG_0708	MSMEG_0708	transcriptional regulator, LysR family protein	-1.7087	0.0839628
MSMEG_5526	MSMEG_5526	peptidoglycan-binding LysM	-1.6901	0.0840582
MSMEG_3711	MSMEG_3711	hypothetical protein	-4.5702	0.0841401
MSMEG_3892	MSMEG_3892	hypothetical protein	-4.5219	0.0841461
MSMEG_3360	MSMEG_3360	transcriptional regulator, putative	0.722	0.0842163
MSMEG_6643	MSMEG_6643	DNA-binding protein	0.7359	0.084357
MSMEG_6668	MSMEG_6668	ABC transporter, periplasmic substrate-binding protein, putative	-3.4695	0.0843687
MSMEG_1640	MSMEG_1640	ATP/GTP-binding protein	-0.5948	0.0847834
folE	MSMEG_6104	GTP cyclohydrolase I	0.7274	0.0848073
MSMEG_5135	MSMEG_5135	hypothetical protein	0.9161	0.0850106
MSMEG_6294	MSMEG_6294	caib/baif family protein	-4.5382	0.0852305
MSMEG_6772	MSMEG_6772	homoserine O-acetyltransferase	0.9357	0.0857656
MSMEG_3496	MSMEG_3496	MmpL4 protein	-0.5832	0.0858563
MSMEG_2024	MSMEG_2024	hydroxymethylglutaryl-CoA lyase	-4.5221	0.0858872
thiC	MSMEG_0826	thiamine biosynthesis protein ThiC	-0.7279	0.0859064
MSMEG_1013	MSMEG_1013	conserved hypothetical protein	1.0353	0.0864627
MSMEG_6445	MSMEG_6445	PHP domain protein	0.9793	0.0866553
MSMEG_3942	MSMEG_3942	conserved hypothetical protein	-1.6695	0.0867835
MSMEG_5850	MSMEG_5850	transcriptional regulator, TetR family protein	-1.1118	0.0868926
MSMEG_1271	MSMEG_1271	hypothetical protein	-2.1228	0.087143
MSMEG_2493	MSMEG_2493	aminotransferase, class I and II family protein	-1.733	0.0871688
MSMEG_1690	MSMEG_1690	putative ECF sigma factor RpoE1	-4.9765	0.0872061
MSMEG_4735	MSMEG_4735	conserved hypothetical protein	-1.03	0.0873704
MSMEG_2250	MSMEG_2250	hypothetical protein	-4.0147	0.0874435
MSMEG_4005	MSMEG_4005	calcium-binding protein	-2.6245	0.0874745
MSMEG_3041	MSMEG_3041	thiopurine S-methyltransferase (tpmt) superfamily protein	1.0483	0.0876363
MSMEG_0645	MSMEG_0645	putative beta-1,3-glucanase	-0.5797	0.0877717
MSMEG_0457	MSMEG_0457	DNA topoisomerase IV subunit B	-0.8189	0.0878697
MSMEG_3521	MSMEG_3521	molybdopterin oxidoreductase	-1.7113	0.0879081
MSMEG_1826	MSMEG_1826	dTDP-RhA:a-D-GlcNAc-diphosphoryl polyprenol, a-3-L-rhamnosyl transferase	-0.8225	0.0879613
MSMEG_3510	MSMEG_3510	ISMsm2, transposase	-0.8928	0.0880054
prfB	MSMEG_2086	peptide chain release factor 2	0.6458	0.0882468
MSMEG_0493	MSMEG_0493	hypothetical protein	1.5517	0.0884117
MSMEG_1119	MSMEG_1119	glutamine amidotransferase, class I	-4.4817	0.0885252
MSMEG_4321	MSMEG_4321	conserved hypothetical protein	-0.7204	0.0886874
murD	MSMEG_4229	UDP-N-acetylmuramoylalanine--D-glutamate ligase	0.7352	0.0888406
MSMEG_6514	MSMEG_6514	trehalose synthase-fused probable maltokinase	0.5651	0.0889125
MSMEG_1382	MSMEG_1382	MmpL5 protein	-2.2258	0.0890833
MSMEG_4916	MSMEG_4916	alpha-amylase family protein	0.5233	0.0891181
MSMEG_5987	MSMEG_5987	two-component regulator	-4.925	0.0893827
MSMEG_5253	MSMEG_5253	conserved hypothetical protein	-4.5375	0.0894033
MSMEG_3198	MSMEG_3198	hydrolase, NUDIX family protein	-2.2167	0.0894295
MSMEG_5971	MSMEG_5971	conserved hypothetical protein	0.9675	0.0897557
MSMEG_3358	MSMEG_3358	YaeQ protein	0.864	0.0897753
MSMEG_6513	MSMEG_6513	membrane transport protein	0.7505	0.0898055
MSMEG_6431	MSMEG_6431	conserved hypothetical protein	-0.6293	0.0898876
MSMEG_2244	MSMEG_2244	Rieske [2Fe-2S] domain protein	-4.4655	0.0899583
MSMEG_2595	MSMEG_2595	gamma-glutamylisopropylamide synthetase	-0.8497	0.0900259
MSMEG_0957	MSMEG_0957	hypothetical protein	1.0552	0.0906267
MSMEG_4678	MSMEG_4678	hypothetical protein	-2.1018	0.0907167
MSMEG_0129	MSMEG_0129	cyclase/dehydrase family protein	0.6037	0.0908777
MSMEG_6716	MSMEG_6716	AP endonuclease, family protein 2	-4.4902	0.0912275
MSMEG_4752	MSMEG_4752	conserved hypothetical protein	0.8533	0.0914305
MSMEG_6536	MSMEG_6536	carboxymuconolactone decarboxylase	-4.1383	0.0914363
MSMEG_4592	MSMEG_4592	acyl-CoA dehydrogenase family protein	-4.9114	0.0914484
hypC	MSMEG_2274	hydrogenase assembly chaperone HypC/HupF	-2.5683	0.0915171
MSMEG_4593	MSMEG_4593	acyl-CoA dehydrogenase	5.7727	0.0915412
MSMEG_6346	MSMEG_6346	hypothetical protein	-0.6296	0.0916486
MSMEG_4007	MSMEG_4007	oxidoreductase, 2OG-Fe(II) oxygenase family protein	-0.717	0.0917874
MSMEG_1919	MSMEG_1919	Transcription factor WhiB	0.6926	0.0917973
MSMEG_5027	MSMEG_5027	glyoxalase family protein	-4.9244	0.0920576
MSMEG_3894	MSMEG_3894	proteasome alpha subunit	0.5676	0.0920782
MSMEG_3381	MSMEG_3381	acyl carrier protein phosphodiesterase	0.5363	0.0923769
MSMEG_2177	MSMEG_2177	fmnh2-utilizing oxygenase	-2.4235	0.0924169
ltrA	MSMEG_4766	low temperature requirement protein LtrA	-2.2126	0.0924735
MSMEG_4202	MSMEG_4202	conserved hypothetical protein	-4.3905	0.0924778
MSMEG_4453	MSMEG_4453	conserved hypothetical protein	-2.9472	0.0925495
MSMEG_2095	MSMEG_2095	serine esterase, cutinase family protein	-0.7172	0.0928251
MSMEG_6624	MSMEG_6624	conserved hypothetical protein	-3.9453	0.0932615
MSMEG_3441	MSMEG_3441	hypothetical protein	-1.6437	0.0932837
MSMEG_0226	MSMEG_0226	MmpS5 protein	1.0393	0.0933006
MSMEG_3285	MSMEG_3285	3-isopropylmalate dehydrogenase	1.1547	0.0934222
MSMEG_1934	MSMEG_1934	ATP-binding protein	0.5652	0.0935931
MSMEG_1572	MSMEG_1572	transcriptional regulator, GntR family protein	-4.9192	0.0936337
MSMEG_1297	MSMEG_1297	hydroxydechloroatrazine ethylaminohydrolase	-1.0789	0.0938401
MSMEG_0147	MSMEG_0147	C-5 sterol desaturase	-2.9193	0.093891
mce	MSMEG_4921	methylmalonyl-CoA epimerase	0.4813	0.0942637
MSMEG_1649	MSMEG_1649	FAD dependent oxidoreductase	-3.0195	0.0945726
MSMEG_6553	MSMEG_6553	ABC transporter ATP-binding protein	-4.4744	0.0945888
MSMEG_3948	MSMEG_3948	acyltransferase, ws/dgat/mgat subfamily protein	-1.8485	0.0946929
MSMEG_4211	MSMEG_4211	two component system histidine kinase	2.0518	0.0947199
sthA	MSMEG_2748	soluble pyridine nucleotide transhydrogenase	-1.0401	0.0947786
MSMEG_1218	MSMEG_1218	ABC-type transport system ATP-binding protein II	-2.3695	0.0949381
MSMEG_5245	MSMEG_5245	universal stress protein family protein	-1.6105	0.0954777
MSMEG_0267	MSMEG_0267	esterase	0.6021	0.0955685
ilvE	MSMEG_4276	branched-chain amino acid aminotransferase	0.4965	0.0958691
MSMEG_0048	MSMEG_0048	pyridoxamine 5'-phosphate oxidase family protein	-1.8931	0.0960599
MSMEG_3738	MSMEG_3738	GTP-binding protein EngA	-1.2189	0.0960607
MSMEG_0054	MSMEG_0054	ISMsm2, transposase	-0.8562	0.096447
MSMEG_4289	MSMEG_4289	amidohydrolase	-0.9375	0.0968166
hutF	MSMEG_1181	formiminoglutamate deiminase	-1.2497	0.0968215
MSMEG_2517	MSMEG_2517	hydrolase, alpha/beta fold family protein, putative	-1.4762	0.0968418
MSMEG_1286	MSMEG_1286	sulfatase family protein	-2.263	0.097129
MSMEG_3369	MSMEG_3369	putative transport protein	-4.3881	0.0974163
MSMEG_0309	MSMEG_0309	aldehyde dehydrogenase family protein	1.3094	0.0977145
MSMEG_0972	MSMEG_0972	cytochrome C biogenesis protein transmembrane region	0.8849	0.0983534
MSMEG_2946	MSMEG_2946	transmembrane protein	0.8195	0.0987243
MSMEG_4771	MSMEG_4771	conserved hypothetical protein	-0.9552	0.0988448
MSMEG_4802	MSMEG_4802	conserved domain protein	-4.8369	0.0989834
MSMEG_0556	MSMEG_0556	ABC transporter, nucleotide binding/ATPase protein	-4.3982	0.0991727
MSMEG_2170	MSMEG_2170	3-hydroxyisobutyrate dehydrogenase family protein	-4.8765	0.0991891
MSMEG_4044	MSMEG_4044	GAF domain protein	0.5282	0.0992397
MSMEG_0191	MSMEG_0191	BadF/BadG/BcrA/BcrD ATPase family protein	-2.5063	0.0993681
MSMEG_5936	MSMEG_5936	conserved hypothetical protein	0.6196	0.0994108
narJ	MSMEG_5138	nitrate reductase molybdenum cofactor assembly chaperone	-4.8324	0.0994674
MSMEG_3599	MSMEG_3599	sugar-binding transcriptional regulator, LacI family protein	-1.9129	0.0997408
MSMEG_3953	MSMEG_3953	conserved hypothetical protein	-2.5518	0.0998352
MSMEG_3341	MSMEG_3341	Transposase IS116/IS110/IS902 family protein	-0.9927	0.0999002
MSMEG_0402	MSMEG_0402	linear gramicidin synthetase subunit D	0.5321	0.100031
MSMEG_5529	MSMEG_5529	hypothetical protein	-4.8188	0.100212
MSMEG_6217	MSMEG_6217	integral membrane protein	1.4082	0.100274
MSMEG_5821	MSMEG_5821	caax amino protease family protein	-1.8517	0.100381
MSMEG_5972	MSMEG_5972	hypothetical protein	-2.2638	0.100412
MSMEG_5201	MSMEG_5201	regulatory protein GntR, HTH	0.9971	0.100649
MSMEG_2311	MSMEG_2311	conserved hypothetical protein	0.8185	0.100858
MSMEG_5901	MSMEG_5901	TrnB2 protein	-0.7343	0.100975
MSMEG_2690	MSMEG_2690	DNA translocase FtsK	-0.613	0.101024
MSMEG_4178	MSMEG_4178	flavodoxin/nitric oxide synthase	-3.968	0.101059
MSMEG_6635	MSMEG_6635	alpha subunit of malonate decarboxylase	0.656	0.101119
ilvN	MSMEG_2373	acetolactate synthase, small subunit	0.7086	0.101152
orB	MSMEG_4645	alpha oxoglutarate ferredoxin oxidoreductase, beta subunit	-0.9389	0.101205
MSMEG_4063	MSMEG_4063	amidohydrolase family protein	0.5568	0.101317
MSMEG_0362	MSMEG_0362	amidohydrolase 2	1.1941	0.101393
rpmG	MSMEG_1339	ribosomal protein L33	0.6314	0.101519
murC	MSMEG_4226	UDP-N-acetylmuramate--alanine ligase	-0.9102	0.101631
MSMEG_0735	MSMEG_0735	putative transcriptional regulator	-4.3378	0.101726
MSMEG_3421	MSMEG_3421	inner membrane metabolite transport protein YdfJ	1.2327	0.101748
MSMEG_5913	MSMEG_5913	dioxygenase	5.6036	0.101909
MSMEG_0035	MSMEG_0035	FHA domain protein	0.4686	0.102034
MSMEG_1450	MSMEG_1450	hypothetical protein	-4.7971	0.102116
MSMEG_5026	MSMEG_5026	conserved hypothetical protein	1.1352	0.102177
MSMEG_1782	MSMEG_1782	oxidoreductase, short chain dehydrogenase/reductase family protein	0.4476	0.102185
MSMEG_6227	MSMEG_6227	transcriptional regulator, PadR family protein	-1.8597	0.10221
MSMEG_6614	MSMEG_6614	integral membrane protein	0.7426	0.102251
MSMEG_4217	MSMEG_4217	DivIVA protein	0.5067	0.102267
malQ	MSMEG_3673	4-alpha-glucanotransferase	0.7248	0.10228
MSMEG_6040	MSMEG_6040	conserved hypothetical protein	-4.3749	0.102834
MSMEG_4582	MSMEG_4582	conserved hypothetical protein	0.6539	0.102867
MSMEG_6126	MSMEG_6126	D-isomer specific 2-hydroxyacid dehydrogenase	1.1192	0.103033
MSMEG_6748	MSMEG_6748	ATPase component of ABC transporters with duplicated ATPase domains	0.9886	0.10306
MSMEG_1074	MSMEG_1074	polysaccharide deacetylase	1.0401	0.103113
MSMEG_0194	MSMEG_0194	serine esterase, cutinase family protein	-0.708	0.103117
MSMEG_6938	MSMEG_6938	ParB-like partition proteins	-1.4839	0.103143
MSMEG_2966	MSMEG_2966	major facilitator family protein transporter	4.6522	0.103255
MSMEG_3672	MSMEG_3672	transporter, small multidrug resistance (SMR) family protein	-4.3082	0.103293
MSMEG_0337	MSMEG_0337	conserved hypothetical protein	-4.8209	0.103609
MSMEG_2700	MSMEG_2700	conserved hypothetical protein	0.658	0.103761
rpmG	MSMEG_6067	ribosomal protein L33	-4.32	0.103783
gcvT	MSMEG_4278	glycine cleavage system T protein	0.4183	0.104189
MSMEG_3434	MSMEG_3434	peptidyl-prolyl cis-trans isomerase, fkbp-type domain protein	-1.3864	0.104198
MSMEG_1648	MSMEG_1648	putative transcriptional regulator	-2.7468	0.104313
MSMEG_4900	MSMEG_4900	Pks14 protein	-0.5182	0.104415
MSMEG_1895	MSMEG_1895	HTH-type transcriptional regulator AlsR	3.4935	0.104523
MSMEG_0860	MSMEG_0860	CDP-diacylglycerol--serine O-phosphatidyltransferase	0.9453	0.105242
MSMEG_3633	MSMEG_3633	ferric cations import ATP-binding protein FbpC	-3.8519	0.105386
MSMEG_4419	MSMEG_4419	glucose-1-dehydrogenase	3.7815	0.105524
MSMEG_1794	MSMEG_1794	dehydrogenase	0.5749	0.105599
MSMEG_6198	MSMEG_6198	DNA-binding protein, putative	-0.7201	0.105651
MSMEG_5004	MSMEG_5004	DNA repair exonuclease	-0.5132	0.105992
MSMEG_6138	MSMEG_6138	metallopeptidase	-1.4309	0.105999
MSMEG_0057	MSMEG_0057	conserved hypothetical protein	-0.8575	0.106249
MSMEG_0082	MSMEG_0082	conserved hypothetical protein	-1.371	0.106556
MSMEG_5223	MSMEG_5223	conserved hypothetical protein	-0.5307	0.106568
MSMEG_5870	MSMEG_5870	sensor histidine kinase PhoR	-1.6983	0.106573
MSMEG_0942	MSMEG_0942	conserved hypothetical protein	0.9319	0.10658
MSMEG_0273	MSMEG_0273	ethanolamine utilization protein EutN	5.5278	0.106853
lys1	MSMEG_6311	saccharopine dehydrogenase	3.159	0.107044
MSMEG_0726	MSMEG_0726	hypothetical protein	0.9688	0.107123
MSMEG_5236	MSMEG_5236	dienelactone hydrolase family protein	-1.798	0.107241
MSMEG_5767	MSMEG_5767	conserved hypothetical protein	-2.0044	0.107474
MSMEG_6474	MSMEG_6474	nucleoside-diphosphate-sugar epimerase	-4.7565	0.107594
MSMEG_0981	MSMEG_0981	two-component system regulator	-3.1008	0.107665
MSMEG_6077	MSMEG_6077	transcriptional regulator, CarD family protein	0.5403	0.107844
MSMEG_3843	MSMEG_3843	conserved hypothetical protein	-4.2413	0.107912
MSMEG_2813	MSMEG_2813	sensor kinase	1.7511	0.108008
MSMEG_3661	MSMEG_3661	conserved hypothetical protein	0.5814	0.108312
MSMEG_1671	MSMEG_1671	succinate dehydrogenase hydrophobic membrane anchor protein SdhD	-0.8727	0.108355
MSMEG_5802	MSMEG_5802	oxidoreductase, short chain dehydrogenase/reductase family protein	-4.3423	0.108454
era	MSMEG_4493	GTP-binding protein Era	-0.6127	0.108717
MSMEG_3918	MSMEG_3918	hypothetical protein	-1.119	0.108731
MSMEG_0059	MSMEG_0059	ATPase, AAA family protein	-0.9013	0.108819
MSMEG_3373	MSMEG_3373	major facilitator superfamily protein MFS_1	1.7898	0.10891
MSMEG_4724	MSMEG_4724	oligoribonuclease	0.6779	0.109107
rplR	MSMEG_1471	ribosomal protein L18	-0.6766	0.109147
MSMEG_6117	MSMEG_6117	glucarate dehydratase	-4.224	0.109345
MSMEG_6027	MSMEG_6027	major facilitator superfamily protein MFS_1	-4.6945	0.109426
MSMEG_5295	MSMEG_5295	peroxisomal-coenzyme A synthetase	-4.747	0.1095
MSMEG_4515	MSMEG_4515	putative non-ribosomal peptide synthetase	-4.2566	0.109941
ald	MSMEG_2659	alanine dehydrogenase	-1.6416	0.110134
MSMEG_1203	MSMEG_1203	methoxy mycolic acid synthase 1	1.1423	0.110248
MSMEG_2913	MSMEG_2913	hydrolase	0.7485	0.110462
pcaC	MSMEG_5814	4-carboxymuconolactone decarboxylase domain protein	2.7552	0.110499
MSMEG_6699	MSMEG_6699	conserved hypothetical protein	0.5752	0.110635
MSMEG_6118	MSMEG_6118	IclR-family protein transcriptional regulator	3.8914	0.110736
MSMEG_2591	MSMEG_2591	hypothetical protein	0.7143	0.110737
MSMEG_0747	MSMEG_0747	carbon monoxide dehydrogenase F protein	-4.7235	0.110903
MSMEG_4126	MSMEG_4126	hydrolase, isochorismatase family protein	-1.4612	0.111215
MSMEG_6831	MSMEG_6831	hydrolase, alpha/beta hydrolase fold family protein	-3.7299	0.111339
MSMEG_0492	MSMEG_0492	conserved hypothetical protein	-1.2662	0.111493
MSMEG_2443	MSMEG_2443	conserved hypothetical protein	0.6512	0.111575
MSMEG_4825	MSMEG_4825	transcriptional repressor, TetR family protein, putative	-2.7176	0.111719
MSMEG_3689	MSMEG_3689	sodium:solute symporter	0.4459	0.111793
purB	MSMEG_5847	adenylosuccinate lyase	0.9286	0.111841
MSMEG_6386	MSMEG_6386	membrane protein	-1.0841	0.111987
MSMEG_5733	MSMEG_5733	universal stress protein family protein	-1.606	0.11215
MSMEG_2494	MSMEG_2494	Xaa-Pro aminopeptidase	-2.0484	0.112177
MSMEG_2491	MSMEG_2491	acetylornithine deacetylase	-2.0818	0.112186
MSMEG_6284	MSMEG_6284	cyclopropane-fatty-acyl-phospholipid synthase	-0.5226	0.112206
ehuA	MSMEG_3550	ectoine/hydroxyectoine ABC transporter, ATP-binding protein	-3.7567	0.112346
MSMEG_5999	MSMEG_5999	short chain dehydrogenase	-3.2691	0.112456
MSMEG_0430	MSMEG_0430	ISMsm4, transposase	0.6201	0.112558
eda	MSMEG_0312	2-dehydro-3-deoxyphosphogluconate aldolase/4-hydroxy-2-oxoglutarate aldolase	-1.3215	0.112614
MSMEG_3154	MSMEG_3154	membrane protein implicated in regulation of membrane protease activity	0.464	0.112649
MSMEG_1169	MSMEG_1169	integral membrane transport protein	-0.8963	0.112672
MSMEG_3472	MSMEG_3472	conserved hypothetical protein	-1.9566	0.11303
MSMEG_6702	MSMEG_6702	[NADP+] succinate-semialdehyde dehydrogenase	-3.9621	0.113944
MSMEG_0576	MSMEG_0576	MmpL4 protein	-1.7808	0.114095
xerC	MSMEG_2515	tyrosine recombinase XerC	-1.1754	0.114126
MSMEG_0690	MSMEG_0690	iron-sulfur cluster-binding protein	-0.8521	0.114309
MSMEG_2605	MSMEG_2605	transcriptional regulator, GntR family protein	0.8514	0.114739
MSMEG_1654	MSMEG_1654	isocitrate dehydrogenase, NADP-dependent	-0.417	0.114745
MSMEG_1936	MSMEG_1936	conserved hypothetical protein	-0.5867	0.114942
MSMEG_3922	MSMEG_3922	hypothetical protein	0.9332	0.114986
MSMEG_1516	MSMEG_1516	thioredoxin reductase	-0.4188	0.115123
MSMEG_0847	MSMEG_0847	NADH-ubiquinone/plastoquinone oxidoreductase chain 4l family protein	-0.8796	0.11524
mtnN	MSMEG_1753	MTA/SAH nucleosidase	-1.0006	0.115478
MSMEG_1766	MSMEG_1766	conserved hypothetical protein	0.6559	0.115809
MSMEG_6538	MSMEG_6538	3-oxoacyl-(acyl-carrier-protein) reductase, putative	-4.643	0.116149
MSMEG_5376	MSMEG_5376	conserved hypothetical protein	2.681	0.116166
MSMEG_2120	MSMEG_2120	tetratricopeptide repeat family protein	-2.7055	0.116211
MSMEG_5523	MSMEG_5523	peptidase	-2.6454	0.116252
MSMEG_6620	MSMEG_6620	conserved hypothetical protein	0.6362	0.116316
rpmJ	MSMEG_1520	ribosomal protein L36	2.1354	0.116335
MSMEG_4655	MSMEG_4655	transcriptional regulator, AraC family protein	-4.6436	0.116746
MSMEG_1035	MSMEG_1035	conserved hypothetical protein	-0.9566	0.116811
MSMEG_5607	MSMEG_5607	hypothetical protein	0.5056	0.116897
MSMEG_6332	MSMEG_6332	amino acid ABC transporter, permease protein	-4.6551	0.117039
MSMEG_6869	MSMEG_6869	regulatory protein	-2.9688	0.117133
MSMEG_4075	MSMEG_4075	CoA-binding protein	2.7835	0.117364
MSMEG_4524	MSMEG_4524	anthranilate synthase component I	-3.2615	0.117556
MSMEG_0890	MSMEG_0890	HD domain protein	1.989	0.117653
MSMEG_1587	MSMEG_1587	alpha/beta hydrolase fold	4.4613	0.11775
MSMEG_3402	MSMEG_3402	cytosine permease, putative	-1.3201	0.117853
MSMEG_3695	MSMEG_3695	conserved hypothetical protein	1.2218	0.117863
MSMEG_4805	MSMEG_4805	acyl-CoA dehydrogenase	-4.2449	0.117945
MSMEG_4649	MSMEG_4649	phytanoyl-CoA dioxygenase	-4.6381	0.117989
MSMEG_0912	MSMEG_0912	3-hydroxybutyryl-CoA dehydrogenase	-1.1716	0.118032
MSMEG_0619	MSMEG_0619	ppe family protein	-4.1929	0.118262
MSMEG_6179	MSMEG_6179	acetyl-coenzyme A synthetase	1.0423	0.11827
MSMEG_3303	MSMEG_3303	carboxylic ester hydrolase	0.6884	0.118309
MSMEG_0621	MSMEG_0621	low molecular weight protein antigen 7	5.3602	0.118494
MSMEG_4778	MSMEG_4778	putative thiolase	5.3602	0.118494
MSMEG_6534	MSMEG_6534	hypothetical protein	5.3602	0.118494
MSMEG_5989	MSMEG_5989	hypothetical protein	0.8913	0.118665
MSMEG_4448	MSMEG_4448	transcriptional modulator of MazE	-0.876	0.118861
hisB	MSMEG_3207	imidazoleglycerol-phosphate dehydratase	-0.7224	0.118899
MSMEG_4316	MSMEG_4316	methylated-DNA--protein-cysteine methyltransferase	-1.6755	0.118931
MSMEG_3618	MSMEG_3618	alanine and proline-rich secreted protein apa	-0.6018	0.119219
MSMEG_0554	MSMEG_0554	ABC transporter permease protein, putative	5.3469	0.119465
MSMEG_5015	MSMEG_5015	secreted protein	0.6573	0.119712
MSMEG_1573	MSMEG_1573	carbohydrate kinase family protein	1.3142	0.11975
mtrA	MSMEG_1874	DNA-binding response regulator MtrA	-0.4568	0.119753
MSMEG_6492	MSMEG_6492	GAF domain protein, putative	-2.6712	0.119899
MSMEG_2225	MSMEG_2225	transcriptional regulator, TetR family protein	0.6087	0.120028
MSMEG_6800	MSMEG_6800	phosphoribulokinase/uridine kinase	-4.1417	0.120048
MSMEG_3471	MSMEG_3471	GTP cyclohydrolase	-0.8482	0.12016
MSMEG_2889	MSMEG_2889	NADH:flavin oxidoreductase/nadh oxidase	2.4163	0.120195
MSMEG_0348	MSMEG_0348	mce-family protein mce3c	-1.3534	0.120569
MSMEG_1626	MSMEG_1626	putative DNA-binding protein	-1.6675	0.120676
MSMEG_3006	MSMEG_3006	Fe-dependent alcohol dehydrogenase	-4.6473	0.120714
MSMEG_1688	MSMEG_1688	cupin domain protein	4.0748	0.120848
MSMEG_6509	MSMEG_6509	ABC-type drug export system, ATP-binding protein	-1.0155	0.120932
gidB	MSMEG_6940	methyltransferase GidB	-1.2623	0.120988
MSMEG_1610	MSMEG_1610	glutamine-hydrolyzing GMP synthase	-0.5364	0.121006
MSMEG_4256	MSMEG_4256	NLP/P60 family protein	-0.5198	0.121152
MSMEG_5130	MSMEG_5130	bacterial extracellular solute-binding protein, family protein 5	-0.605	0.121379
MSMEG_1216	MSMEG_1216	ABC-type transport system periplasmic substrate-binding protein	-1.4097	0.12146
MSMEG_1441	MSMEG_1441	50S ribosomal protein L22	-0.8123	0.121494
MSMEG_2054	MSMEG_2054	NADH dehydrogenase subunit j	-4.1174	0.121728
MSMEG_2880	MSMEG_2880	enoyl-CoA hydratase	-4.5974	0.121777
MSMEG_1247	MSMEG_1247	conserved hypothetical protein	-0.481	0.121872
MSMEG_1489	MSMEG_1489	conserved hypothetical protein	2.8825	0.121872
miaB	MSMEG_2729	tRNA-I(6)A37 thiotransferase enzyme MiaB	0.5745	0.122013
MSMEG_1358	MSMEG_1358	conserved hypothetical protein	0.6553	0.122255
MSMEG_4755	MSMEG_4755	peptidase M20	-0.7145	0.122258
MSMEG_3748	MSMEG_3748	thiamin pyrophosphokinase, catalytic domain protein	-0.5935	0.122461
MSMEG_3026	MSMEG_3026	conserved hypothetical protein	0.8562	0.122645
MSMEG_4352	MSMEG_4352	putative secreted protein	1.5915	0.122983
MSMEG_4404	MSMEG_4404	hypothetical protein	-0.6786	0.123044
MSMEG_6659	MSMEG_6659	hypothetical protein	5.2975	0.123104
MSMEG_2260	MSMEG_2260	putative transcriptional regulator	-3.7836	0.12317
MSMEG_1832	MSMEG_1832	conserved hypothetical protein	-0.7247	0.123313
MSMEG_6786	MSMEG_6786	conserved hypothetical protein	-4.2565	0.123648
MSMEG_1778	MSMEG_1778	conserved hypothetical protein	-1.6004	0.123707
MSMEG_4880	MSMEG_4880	methylmalonyl-CoA mutase C-terminal domain protein	-4.0974	0.123924
MSMEG_1432	MSMEG_1432	acetylcholinesterase	0.738	0.124041
MSMEG_5921	MSMEG_5921	conserved hypothetical protein	-4.117	0.124066
MSMEG_1137	MSMEG_1137	amino acid permease-associated region	-4.1407	0.124097
MSMEG_4038	MSMEG_4038	vanillin dehydrogenase	-1.2677	0.124144
MSMEG_0836	MSMEG_0836	carboxylate-amine ligase	-0.5997	0.124322
MSMEG_5194	MSMEG_5194	integral membrane protein	-2.068	0.124426
cadA	MSMEG_5403	cadmium-translocating P-type ATPase	-4.1407	0.124567
MSMEG_5580	MSMEG_5580	Ku protein	0.5259	0.125274
MSMEG_0632	MSMEG_0632	conserved hypothetical protein	-2.3661	0.125424
MSMEG_1396	MSMEG_1396	LprB protein	-0.7605	0.125511
MSMEG_5554	MSMEG_5554	antar domain protein	0.6288	0.125791
MSMEG_2917	MSMEG_2917	hypothetical protein	1.3765	0.125953
MSMEG_6140	MSMEG_6140	membrane protein	-1.7133	0.126453
amt	MSMEG_2425	ammonium transporter	-1.3338	0.126582
MSMEG_6899	MSMEG_6899	conserved hypothetical protein	0.7741	0.126809
MSMEG_3315	MSMEG_3315	hypothetical protein	0.9078	0.126835
pdxH	MSMEG_5675	pyridoxamine 5'-phosphate oxidase	0.5451	0.127512
MSMEG_4393	MSMEG_4393	carboxyvinyl-carboxyphosphonate phosphorylmutase	4.4873	0.127532
MSMEG_4101	MSMEG_4101	ABC-type transporter, substrate binding protein	4.2058	0.128071
MSMEG_0343	MSMEG_0343	TetR-family protein transcriptional regulator	-2.1147	0.128116
MSMEG_1861	MSMEG_1861	hypothetical protein	0.5668	0.128211
MSMEG_3282	MSMEG_3282	hypothetical protein	-4.5203	0.128223
MSMEG_1486	MSMEG_1486	RNA polymerase sigma-70 factor	-1.2983	0.128287
dapB	MSMEG_4350	dihydrodipicolinate reductase	-4.5339	0.128677
MSMEG_5351	MSMEG_5351	hypothetical protein	0.9821	0.128742
MSMEG_6710	MSMEG_6710	hydrolase, alpha/beta fold family protein	-4.2016	0.129643
MSMEG_5188	MSMEG_5188	caax amino protease family protein	0.588	0.129868
MSMEG_0435	MSMEG_0435	allophanate hydrolase subunit 2	0.786	0.129918
MSMEG_0895	MSMEG_0895	bacterial regulatory protein, GntR family protein	0.6495	0.130037
MSMEG_4528	MSMEG_4528	phosphoadenosine phosphosulfate reductase	-0.6029	0.130084
pgsA	MSMEG_2692	CDP-diacylglycerol--glycerol-3-phosphate 3-phosphatidyltransferase	0.4984	0.130248
MSMEG_0684	MSMEG_0684	aldehyde oxidase and xanthine dehydrogenase, molybdopterin binding	0.5892	0.130407
MSMEG_0958	MSMEG_0958	hypothetical protein	-1.3199	0.13076
MSMEG_6846	MSMEG_6846	putative C4 decarboxylate transport protein	-4.0509	0.130786
MSMEG_5726	MSMEG_5726	conserved hypothetical protein	-0.7138	0.131298
MSMEG_6693	MSMEG_6693	glutamine synthetase III	-4.541	0.131328
MSMEG_5342	MSMEG_5342	conserved hypothetical protein	0.6762	0.131408
MSMEG_5218	MSMEG_5218	conserved hypothetical protein	0.7553	0.131417
MSMEG_5115	MSMEG_5115	hypothetical protein	-4.1775	0.131518
MSMEG_6174	MSMEG_6174	transcriptional regulator, IclR family protein	-4.084	0.131698
MSMEG_6838	MSMEG_6838	putative esterase	3.3707	0.131712
MSMEG_2859	MSMEG_2859	virulence factor Mce family protein	-4.5035	0.131731
MSMEG_1163	MSMEG_1163	hypothetical protein	4.5275	0.131743
galT	MSMEG_3691	galactose-1-phosphate uridylyltransferase	-2.0652	0.13176
MSMEG_0805	MSMEG_0805	conserved hypothetical protein	1.5607	0.131944
MSMEG_6701	MSMEG_6701	amino acid permease	-4.5435	0.132093
MSMEG_4934	MSMEG_4934	ATP:cob(I)alamin adenosyltransferase	0.498	0.13216
MSMEG_1941	MSMEG_1941	helicase, UvrD/Rep family protein	0.7186	0.132192
pncB	MSMEG_4911	putative nicotinate phosphoribosyltransferase	-0.8555	0.13231
MSMEG_0749	MSMEG_0749	carbon monoxide dehydrogenase subunit G (CoxG) family protein	4.1514	0.132433
lppH	MSMEG_4598	putative conserved lipoprotein lpph	0.6814	0.133181
MSMEG_3463	MSMEG_3463	putative esterase	-2.7588	0.133198
MSMEG_0604	MSMEG_0604	glyoxylate reductase	-4.0818	0.133461
MSMEG_3148	MSMEG_3148	conserved hypothetical protein	-0.8512	0.134192
MSMEG_2764	MSMEG_2764	probable conserved alanine rich transmembrane protein	-1.4197	0.1343
MSMEG_0375	MSMEG_0375	phospholipase D family protein	0.6005	0.134426
MSMEG_6583	MSMEG_6583	antigen 85-C	-0.6604	0.13445
MSMEG_6062	MSMEG_6062	Fe uptake system permease	2.1813	0.134486
MSMEG_3800	MSMEG_3800	conserved hypothetical protein	1.4885	0.134491
moaC	MSMEG_5703	molybdenum cofactor biosynthesis protein C	-0.8422	0.134492
MSMEG_5294	MSMEG_5294	hypothetical protein	-2.4347	0.134541
MSMEG_0978	MSMEG_0978	aminotransferase, class V superfamily protein	0.7481	0.134706
MSMEG_6569	MSMEG_6569	conserved hypothetical protein	-2.0778	0.134875
MSMEG_4317	MSMEG_4317	conserved hypothetical protein	-3.0315	0.135034
pcaC	MSMEG_2604	4-carboxymuconolactone decarboxylase	-4.4699	0.135347
MSMEG_1888	MSMEG_1888	methyltransferase	-4.4627	0.135689
MSMEG_2126	MSMEG_2126	hypothetical protein	-4.085	0.136015
MSMEG_1802	MSMEG_1802	ChaB protein	0.6155	0.136043
MSMEG_5838	MSMEG_5838	TetR-family protein transcriptional regulator	1.4148	0.136148
MSMEG_6493	MSMEG_6493	hypothetical protein	-4.5195	0.136296
MSMEG_1563	MSMEG_1563	short-chain dehydrogenase/reductase SDR	-3.4513	0.136407
MSMEG_5570	MSMEG_5570	DNA ligase	0.7227	0.136745
MSMEG_0373	MSMEG_0373	3-ketoacyl-CoA thiolase	0.6492	0.13692
MSMEG_0798	MSMEG_0798	hypothetical protein	-2.381	0.13719
MSMEG_5721	MSMEG_5721	acetyl-CoA acetyltransferase	0.5426	0.137289
MSMEG_4451	MSMEG_4451	probable monooxygenase	-1.4466	0.137399
MSMEG_3652	MSMEG_3652	CDP-diacylglycerol-glycerol-3-phosphate	-0.6909	0.137457
moaA	MSMEG_5698	molybdenum cofactor biosynthesis protein A	0.5683	0.137671
MSMEG_4736	MSMEG_4736	conserved hypothetical protein	-1.0036	0.137682
MSMEG_0939	MSMEG_0939	Ppx/GppA phosphatase family protein	0.5036	0.137814
MSMEG_2810	MSMEG_2810	major facilitator superfamily protein	-4.4624	0.138028
MSMEG_1525	MSMEG_1525	50S ribosomal protein L17	0.4276	0.138374
MSMEG_1818	MSMEG_1818	Bacterial membrane flanked domain protein	-0.8398	0.13917
acpS	MSMEG_4756	holo-(acyl-carrier-protein) synthase	-0.821	0.139438
MSMEG_6130	MSMEG_6130	two-component sensor protein	0.4706	0.139445
MSMEG_2036	MSMEG_2036	hydrolase, alpha/beta fold family protein	-4.4147	0.139577
MSMEG_0230	MSMEG_0230	conserved hypothetical protein	0.6851	0.139956
MSMEG_1152	MSMEG_1152	citrate-proton symporter	-0.9765	0.139964
MSMEG_6266	MSMEG_6266	thiocyanate hydrolase beta subunit	-0.9396	0.14024
hypF	MSMEG_2273	[NiFe] hydrogenase maturation protein HypF	-0.7168	0.140268
MSMEG_6706	MSMEG_6706	hypothetical protein	-4.5163	0.140494
MSMEG_2071	MSMEG_2071	transcriptional regulator, TetR family protein	1.6184	0.140502
MSMEG_4643	MSMEG_4643	resuscitation-promoting factor	-2.871	0.140563
MSMEG_0967	MSMEG_0967	conserved hypothetical protein	-3.5202	0.14085
MSMEG_4829	MSMEG_4829	cytochrome P450	3.0747	0.141006
MSMEG_1061	MSMEG_1061	phosphohydrolase	0.4932	0.141128
MSMEG_5648	MSMEG_5648	hypothetical protein	-1.094	0.141384
MSMEG_4341	MSMEG_4341	hypothetical protein	4.3003	0.141444
pheS	MSMEG_3778	phenylalanyl-tRNA synthetase, alpha subunit	-0.7594	0.141826
MSMEG_2640	MSMEG_2640	3-dehydroshikimate dehydratase	2.7134	0.142008
MSMEG_4348	MSMEG_4348	acetolactate synthase large subunit	1.255	0.142032
MSMEG_1777	MSMEG_1777	UsfY protein	0.5522	0.142386
MSMEG_4535	MSMEG_4535	glycoside hydrolase	-0.659	0.142507
MSMEG_6732	MSMEG_6732	integral membrane protein	-4.07	0.14252
rpoB	MSMEG_1367	DNA-directed RNA polymerase, beta subunit	-0.3575	0.14265
MSMEG_0187	MSMEG_0187	acetyltransferase	1.488	0.14267
MSMEG_1130	MSMEG_1130	hypothetical protein	-0.9407	0.143091
MSMEG_0011	MSMEG_0011	FAD-binding 9, siderophore-interacting	-0.7156	0.1435
MSMEG_2248	MSMEG_2248	two-component system sensor kinase	-1.6858	0.143562
MSMEG_4279	MSMEG_4279	adenylate and Guanylate cyclase catalytic domain protein	-2.8511	0.143617
MSMEG_3226	MSMEG_3226	glutamate synthase, NADH/nadph, small subunit	0.9311	0.143854
MSMEG_6165	MSMEG_6165	conserved hypothetical protein	-4.4108	0.143949
MSMEG_3860	MSMEG_3860	polyprenol-monophosphomannose synthase Ppm1	0.703	0.14409
MSMEG_5584	MSMEG_5584	short chain dehydrogenase	2.0425	0.144148
MSMEG_6582	MSMEG_6582	pyridine nucleotide-disulphide oxidoreductase domain protein	-2.715	0.144231
MSMEG_5225	MSMEG_5225	conserved hypothetical protein	-0.6383	0.14427
MSMEG_5891	MSMEG_5891	ISMsm5, transposase	-0.6089	0.144294
MSMEG_1287	MSMEG_1287	cyclase/dehydrase superfamily protein	1.8723	0.144394
MSMEG_2989	MSMEG_2989	LacI family protein transcriptional regulator	-1.9865	0.144456
MSMEG_2019	MSMEG_2019	short-chain dehydrogenase/reductase SDR	-0.956	0.144463
MSMEG_6172	MSMEG_6172	hypothetical protein	1.588	0.144644
MSMEG_5285	MSMEG_5285	phospholipase, patatin family protein	1.028	0.144742
MSMEG_6900	MSMEG_6900	penicillin-binding protein 1	0.4533	0.144897
MSMEG_4658	MSMEG_4658	sugar ABC transporter substrate-binding protein	-1.917	0.144949
MSMEG_0434	MSMEG_0434	aminoglycoside 2'-N-acetyltransferase (AAC(2')-Id)	0.5572	0.145524
MSMEG_4104	MSMEG_4104	transporter, major facilitator family protein	-3.9573	0.14568
MSMEG_6238	MSMEG_6238	putative two-component system sensor kinase	3.1221	0.146306
trx	MSMEG_6934	thioredoxin	-0.4996	0.147061
MSMEG_5221	MSMEG_5221	GCN5-related N-acetyltransferase	0.5736	0.147104
MSMEG_4429	MSMEG_4429	hypothetical protein	-3.9854	0.147308
MSMEG_6608	MSMEG_6608	hypothetical protein	0.7129	0.147316
gltX	MSMEG_2383	glutamyl-tRNA synthetase	0.5187	0.147418
MSMEG_1266	MSMEG_1266	ankyrin-repeat containing protein	1.9706	0.147877
dxs	MSMEG_2776	1-deoxy-D-xylulose-5-phosphate synthase	-0.3917	0.147984
MSMEG_2354	MSMEG_2354	oxidoreductase	2.7027	0.148054
MSMEG_6095	MSMEG_6095	D-amino acid deaminase	-2.5421	0.148083
MSMEG_1737	MSMEG_1737	RNA pseudouridine synthase family protein	-0.7126	0.148205
MSMEG_2137	MSMEG_2137	permease of the major facilitator superfamily protein	-1.043	0.148293
MSMEG_4433	MSMEG_4433	dehydrogenase	-2.5398	0.148404
MSMEG_0920	MSMEG_0920	conserved hypothetical protein	0.7749	0.148422
MSMEG_6150	MSMEG_6150	4-carboxymuconolactone decarboxylase	0.8722	0.148472
MSMEG_2448	MSMEG_2448	hypothetical protein	-4.475	0.148731
MSMEG_5939	MSMEG_5939	acetaldehyde dehydrogenase	-1.2509	0.148805
MSMEG_6163	MSMEG_6163	conserved hypothetical protein	0.7028	0.148942
MSMEG_2070	MSMEG_2070	acyl-CoA dehydrogenase family protein	1.2503	0.149027
MSMEG_3458	MSMEG_3458	conserved hypothetical protein	1.5407	0.149061
thpD	MSMEG_3898	ectoine hydroxylase	1.0526	0.149086
MSMEG_4928	MSMEG_4928	methylated-DNA--protein-cysteine methyltransferase	3.0703	0.149232
MSMEG_6611	MSMEG_6611	hypothetical protein	1.8074	0.149458
MSMEG_2608	MSMEG_2608	cobalt transport protein CbiM	0.7945	0.149657
MSMEG_3146	MSMEG_3146	invasin 1	-1.437	0.149729
MSMEG_2100	MSMEG_2100	peptidase family protein M20/M25/M40	-4.3432	0.149935
MSMEG_0356	MSMEG_0356	acetyltransferase	1.0516	0.150176
MSMEG_5731	MSMEG_5731	transcriptional regulator, GntR family protein	-1.3375	0.150212
MSMEG_2278	MSMEG_2278	membrane-bound oxidoreductase	2.0458	0.150239
MSMEG_4052	MSMEG_4052	hypothetical protein	1.4679	0.150323
MSMEG_1125	MSMEG_1125	regulatory protein, ArsR	-2.662	0.1504
MSMEG_4745	MSMEG_4745	ErfK/YbiS/YcfS/YnhG family protein	0.4918	0.150728
MSMEG_4897	MSMEG_4897	tRNA	-4.0159	0.150914
MSMEG_4337	MSMEG_4337	beta-lactamase	0.5647	0.150917
MSMEG_3182	MSMEG_3182	hypothetical protein	4.9518	0.151162
MSMEG_1483	MSMEG_1483	preprotein translocase, SecY subunit	-0.4253	0.151249
MSMEG_0596	MSMEG_0596	bacterial regulatory protein, GntR family protein	3.7722	0.151443
MSMEG_1636	MSMEG_1636	RNA methyltransferase, TrmH family protein, group 2	2.0261	0.151537
soxR	MSMEG_5450	redox-sensitive transcriptional activator SoxR	-2.2243	0.151619
MSMEG_2202	MSMEG_2202	dimethylaniline monooxygenase [N-oxide-forming] 5	-1.3403	0.151621
MSMEG_6372	MSMEG_6372	membrane protein	0.6107	0.151835
MSMEG_3741	MSMEG_3741	transcriptional regulator	0.8698	0.151847
MSMEG_2468	MSMEG_2468	L-carnitine dehydratase/bile acid-inducible protein F	-0.9444	0.152053
MSMEG_5953	MSMEG_5953	hypothetical protein	1.4654	0.152138
MSMEG_6059	MSMEG_6059	conserved hypothetical protein	1.2838	0.15219
MSMEG_5345	MSMEG_5345	glycosyl hydrolases family protein 16	0.5452	0.152329
MSMEG_4244	MSMEG_4244	3-deoxy-7-phosphoheptulonate synthase	0.5202	0.152351
MSMEG_5861	MSMEG_5861	cytochrome P450 109	4.135	0.152401
MSMEG_4450	MSMEG_4450	alpha/beta hydrolase	-1.5065	0.152461
MSMEG_4827	MSMEG_4827	aminoglycoside phosphotransferase	1.6514	0.152678
MSMEG_1620	MSMEG_1620	conserved hypothetical protein	-3.2795	0.152779
MSMEG_5700	MSMEG_5700	secreted protein	-0.6275	0.153226
MSMEG_1275	MSMEG_1275	HNH nuclease, putative	-2.0715	0.153359
MSMEG_6902	MSMEG_6902	putative membrane protein	2.1304	0.153474
MSMEG_4814	MSMEG_4814	conserved hypothetical protein	-3.0223	0.153492
MSMEG_0720	MSMEG_0720	integral membrane protein	-3.8923	0.15372
panE	MSMEG_0153	2-dehydropantoate 2-reductase	-3.9655	0.153789
MSMEG_4184	MSMEG_4184	dtdp-glucose-46-dehydratase	2.7818	0.154042
MSMEG_2534	MSMEG_2534	putative carboxylesterase protein	-3.0532	0.154091
MSMEG_5357	MSMEG_5357	conserved hypothetical protein	4.9162	0.154323
MSMEG_2861	MSMEG_2861	conserved hypothetical protein	4.2419	0.154434
MSMEG_1281	MSMEG_1281	conserved hypothetical protein	0.4658	0.154664
pntB	MSMEG_0109	NAD(P) transhydrogenase, beta subunit	-0.7464	0.154814
MSMEG_1902	MSMEG_1902	transcriptional regulator	-1.1898	0.154823
MSMEG_6352	MSMEG_6352	conserved hypothetical protein	-0.75	0.154994
MSMEG_6882	MSMEG_6882	LysR-family protein transcriptional regulator	-1.5964	0.155229
MSMEG_5131	MSMEG_5131	hypothetical protein	3.5771	0.155714
MSMEG_4845	MSMEG_4845	putative acyl-CoA dehydrogenase	-4.7416	0.15572
MSMEG_1565	MSMEG_1565	transcriptional regulator, TetR family protein	0.6351	0.155907
MSMEG_4422	MSMEG_4422	oxidoreductase	3.5177	0.156068
MSMEG_3687	MSMEG_3687	medium chain acyl-CoA synthetase	-1.1984	0.156261
MSMEG_5508	MSMEG_5508	alkaline phosphatase	4.0993	0.156265
MSMEG_0509	MSMEG_0509	transcriptional regulatory protein	-4.2969	0.156286
MSMEG_0698	MSMEG_0698	isoniazid inductible protein IniC	0.6876	0.156297
MSMEG_4304	MSMEG_4304	regulatory protein	-3.8463	0.156348
MSMEG_2457	MSMEG_2457	hypothetical protein	-2.7538	0.156572
MSMEG_1175	MSMEG_1175	putative transcriptional regulatory protein	3.4365	0.157025
MSMEG_1946	MSMEG_1946	NADH pyrophosphatase	-1.1469	0.157134
MSMEG_3646	MSMEG_3646	transcriptional regulator, MerR family protein	-0.5523	0.157184
MSMEG_4659	MSMEG_4659	GntR-family protein transcriptional regulator	-0.915	0.157216
MSMEG_0592	MSMEG_0592	putative rhamnose catabolism operon transcriptional regulator	-2.4869	0.157313
MSMEG_0635	MSMEG_0635	putative conserved exported protein	-1.9361	0.157486
MSMEG_3930	MSMEG_3930	[NiFe] hydrogenase, gamma subunit, putative	-1.2238	0.157619
MSMEG_0341	MSMEG_0341	conserved hypothetical protein	-1.4305	0.157922
MSMEG_0580	MSMEG_0580	conserved hypothetical protein	0.6038	0.15796
MSMEG_3603	MSMEG_3603	oxidoreductase, zinc-binding dehydrogenase family protein	-4.3022	0.158247
MSMEG_1491	MSMEG_1491	histidinol-phosphate aminotransferase 2	-3.8207	0.158453
MSMEG_6427	MSMEG_6427	[Mn] superoxide dismutase	0.5151	0.15849
MSMEG_3423	MSMEG_3423	probable IclR family protein regulator	1.6133	0.15857
MSMEG_4191	MSMEG_4191	conserved hypothetical protein	-0.5533	0.158708
moxR	MSMEG_3147	ATPase, MoxR family protein	-0.477	0.15876
MSMEG_3406	MSMEG_3406	putative transcriptional regulator, TetR family protein	-1.4634	0.159084
MSMEG_3600	MSMEG_3600	hypothetical protein	-4.2602	0.15926
MSMEG_3187	MSMEG_3187	putative acyltransferase domain protein	-0.5306	0.159339
MSMEG_2891	MSMEG_2891	biphenyl-2,3-diol 1,2-dioxygenase 1	-3.5219	0.159412
leuD	MSMEG_2388	3-isopropylmalate dehydratase, small subunit	0.7753	0.159451
MSMEG_5187	MSMEG_5187	tetracycline-resistance determinant TetV	-0.6599	0.159726
MSMEG_4529	MSMEG_4529	secreted protein	-1.1373	0.159736
MSMEG_3142	MSMEG_3142	HTH-type transcriptional repressor AcnR	-0.6395	0.159785
MSMEG_1748	MSMEG_1748	conserved hypothetical protein	-1.6756	0.159867
MSMEG_2432	MSMEG_2432	D-alanyl-D-alanine carboxypeptidase	-2.7927	0.160042
MSMEG_2558	MSMEG_2558	NikQ protein	-4.2699	0.160259
MSMEG_0673	MSMEG_0673	hypothetical protein	-2.0048	0.160531
MSMEG_3443	MSMEG_3443	hypothetical protein	0.4863	0.16062
MSMEG_6083	MSMEG_6083	base excision DNA repair protein, HhH-GPD family protein	1.2638	0.160686
MSMEG_1684	MSMEG_1684	conserved hypothetical protein	-0.6648	0.160872
MSMEG_3125	MSMEG_3125	cysteine desulfurase	0.5754	0.160925
MSMEG_1023	MSMEG_1023	integral membrane transporter	-1.8469	0.161062
MSMEG_4369	MSMEG_4369	hypothetical protein	-2.6896	0.16107
MSMEG_1445	MSMEG_1445	30S ribosomal protein S17	0.5452	0.161209
MSMEG_5542	MSMEG_5542	transcriptional regulator, HTH_3 family protein	0.5566	0.161315
MSMEG_3624	MSMEG_3624	urease accessory protein uref	-1.1032	0.161455
MSMEG_5247	MSMEG_5247	PhoH family protein	-0.6992	0.161566
MSMEG_0107	MSMEG_0107	cell envelope-related function transcriptional attenuator common domain	-0.5779	0.161609
MSMEG_4580	MSMEG_4580	conserved domain protein	0.8632	0.16182
MSMEG_5876	MSMEG_5876	H-N-H endonuclease F-TflIV	0.718	0.162093
MSMEG_0007	MSMEG_0007	conserved hypothetical protein	-0.488	0.162163
MSMEG_1481	MSMEG_1481	methyltransferase	1.065	0.1622
MSMEG_6529	MSMEG_6529	conserved hypothetical protein	-4.27	0.162346
MSMEG_4121	MSMEG_4121	GntR-family protein transcriptional regulator	-0.7166	0.162546
purA	MSMEG_0759	adenylosuccinate synthetase	-0.7499	0.162713
MSMEG_4186	MSMEG_4186	conserved hypothetical protein	-0.5533	0.162864
pntA	MSMEG_0110	NAD(P) transhydrogenase, alpha subunit	-0.581	0.162877
MSMEG_2765	MSMEG_2765	deoxyuridine 5'-triphosphate nucleotidohydrolase	-0.892	0.162922
MSMEG_0546	MSMEG_0546	conserved hypothetical protein	-0.7086	0.162928
MSMEG_3017	MSMEG_3017	conserved hypothetical protein	-0.7763	0.163122
MSMEG_3178	MSMEG_3178	DNA polymerase III alpha subunit	-0.3544	0.163586
MSMEG_4171	MSMEG_4171	ribose transport system permease protein RbsC	3.4665	0.163909
MSMEG_6196	MSMEG_6196	gaba permease	-0.7322	0.164075
map	MSMEG_1485	methionine aminopeptidase, type I	-0.7187	0.16419
MSMEG_5389	MSMEG_5389	LysA protein	-3.8619	0.164558
MSMEG_0506	MSMEG_0506	ABC transporter, permease protein	0.9831	0.16473
MSMEG_3011	MSMEG_3011	steroid monooxygenase	-3.7657	0.164817
MSMEG_2793	MSMEG_2793	sensor-type histidine kinase PrrB	1.1575	0.164913
ilvB	MSMEG_2372	acetolactate synthase, large subunit, biosynthetic type	-0.618	0.165229
MSMEG_5191	MSMEG_5191	siderophore binding protein	0.897	0.165239
MSMEG_0524	MSMEG_0524	short chain dehydrogenase	-3.8491	0.16528
MSMEG_1463	MSMEG_1463	gamma-glutamyltranspeptidase	-4.1932	0.165339
MSMEG_0686	MSMEG_0686	oxidoreductase	0.4442	0.165418
MSMEG_1167	MSMEG_1167	cytochrome P450	-1.3339	0.165428
MSMEG_5671	MSMEG_5671	YbaK/prolyl-tRNA synthetase associated region	-3.8328	0.165566
MSMEG_1248	MSMEG_1248	hypothetical protein	0.3959	0.165712
MSMEG_6200	MSMEG_6200	hypothetical protein	3.7799	0.165723
MSMEG_3505	MSMEG_3505	6-aminohexanoate-cyclic-dimer hydrolase	-0.8527	0.165784
MSMEG_2974	MSMEG_2974	peptidyl-prolyl cis-trans isomerase, cyclophilin-type	-1.2362	0.165819
MSMEG_1410	MSMEG_1410	carveol dehydrogenase	-2.3232	0.166086
ectC	MSMEG_3899	ectoine synthase	1.1398	0.166134
MSMEG_3503	MSMEG_3503	conserved hypothetical protein	-2.4297	0.166419
MSMEG_4882	MSMEG_4882	short chain dehydrogenase	3.6559	0.166504
MSMEG_3755	MSMEG_3755	ribosomal RNA	2.6266	0.166797
MSMEG_2752	MSMEG_2752	sigma factor SigB	0.5038	0.16713
MSMEG_4001	MSMEG_4001	ribose transport system permease protein RbsC	-2.334	0.167327
MSMEG_3566	MSMEG_3566	FadD16 protein	1.1761	0.167383
MSMEG_1341	MSMEG_1341	MaoC family protein	-0.7077	0.167387
soj	MSMEG_3743	SpoOJ regulator protein	-0.5968	0.168089
MSMEG_1780	MSMEG_1780	hypothetical protein	0.6875	0.16847
MSMEG_4891	MSMEG_4891	alkylhydroperoxide reductase	-0.566	0.168523
MSMEG_5293	MSMEG_5293	hypothetical protein	-0.8808	0.168533
MSMEG_2527	MSMEG_2527	hypothetical protein	3.25	0.168543
MSMEG_3714	MSMEG_3714	conserved hypothetical protein	0.8599	0.168779
MSMEG_2658	MSMEG_2658	beta-lactamase	0.7635	0.168794
MSMEG_6197	MSMEG_6197	diaminopimelate decarboxylase	-1.3502	0.168929
MSMEG_1411	MSMEG_1411	universal stress protein family protein	-1.0698	0.169078
MSMEG_3049	MSMEG_3049	hypothetical protein	-3.7733	0.169351
MSMEG_0577	MSMEG_0577	major facilitator superfamily protein, putative	-2.4009	0.169412
MSMEG_0335	MSMEG_0335	enoyl-CoA hydratase/isomerase	-4.1767	0.169478
MSMEG_2220	MSMEG_2220	enoyl-CoA hydratase/isomerase	-4.1767	0.169478
MSMEG_6444	MSMEG_6444	YiaAB two helix domain protein	-3.7645	0.169509
MSMEG_1854	MSMEG_1854	valosin containing protein-1	0.6404	0.169519
MSMEG_4173	MSMEG_4173	MaoC family protein	-4.2309	0.169842
MSMEG_0940	MSMEG_0940	conserved hypothetical protein	0.5104	0.169846
MSMEG_5430	MSMEG_5430	retinol dehydrogenase 13	1.0961	0.169965
MSMEG_6695	MSMEG_6695	cytochrome P450	-2.572	0.169983
MSMEG_5973	MSMEG_5973	hypothetical protein	-3.8047	0.170037
MSMEG_0883	MSMEG_0883	amidohydrolase family protein	1.016	0.170142
MSMEG_0117	MSMEG_0117	hydrolase	-1.7314	0.17023
MSMEG_3960	MSMEG_3960	transcriptional regulator	-1.9159	0.170384
folP	MSMEG_5085	dihydropteroate synthase	0.7306	0.170456
MSMEG_1209	MSMEG_1209	glycosidase	0.8813	0.170878
MSMEG_1771	MSMEG_1771	methylase, putative	0.5831	0.17107
MSMEG_3460	MSMEG_3460	ferric uptake regulation protein	0.6703	0.171203
MSMEG_3280	MSMEG_3280	polyamine-binding lipoprotein	-1.0601	0.171408
MSMEG_0617	MSMEG_0617	ftsk/spoiiie family protein	1.6318	0.171456
MSMEG_5065	MSMEG_5065	Mg/Co/Ni transporter MgtE	0.7592	0.171797
MSMEG_6425	MSMEG_6425	rhodanese-like domain protein	0.5916	0.17184
MSMEG_3293	MSMEG_3293	hypothetical protein	1.6158	0.17192
MSMEG_6105	MSMEG_6105	cell division protein	0.4706	0.171961
MSMEG_6134	MSMEG_6134	NADP-dependent fatty aldehyde dehydrogenase	-1.8315	0.172039
MSMEG_4078	MSMEG_4078	hypothetical metabolite transport protein YaaU	1.5171	0.172122
cobU	MSMEG_4274	Cobinamide kinase / cobinamide phosphate guanyltransferase	-1.09	0.172203
MSMEG_1270	MSMEG_1270	hypothetical protein	-0.9317	0.172219
MSMEG_3082	MSMEG_3082	soul heme-binding protein	0.5797	0.172236
MSMEG_5062	MSMEG_5062	conserved hypothetical protein	-0.8435	0.172371
MSMEG_5096	MSMEG_5096	ISMsm1, transposase orfA	0.8213	0.172674
MSMEG_6400	MSMEG_6400	probable conserved transmembrane protein	0.5297	0.172926
MSMEG_5880	MSMEG_5880	nicotine dehydrogenase	-3.1401	0.17295
MSMEG_4002	MSMEG_4002	oxidoreductase, zinc-binding dehydrogenase family protein	-1.6327	0.172969
MSMEG_4081	MSMEG_4081	Transposase IS116/IS110/IS902 family protein	-0.8531	0.173042
MSMEG_3487	MSMEG_3487	metal-dependent phosphohydrolase	-4.137	0.173562
MSMEG_3927	MSMEG_3927	peptidase M52, hydrogen uptake protein	-2.1804	0.173637
MSMEG_5079	MSMEG_5079	conserved hypothetical protein	-1.4479	0.17364
galK	MSMEG_3692	galactokinase	-1.6753	0.173919
MSMEG_2615	MSMEG_2615	chelatase	-0.4814	0.174079
sppA	MSMEG_1476	signal peptide peptidase SppA, 67K type	0.7832	0.174189
MSMEG_1537	MSMEG_1537	conserved hypothetical protein	-3.7437	0.174382
MSMEG_3884	MSMEG_3884	conserved hypothetical protein	0.5265	0.174499
MSMEG_0624	MSMEG_0624	subtilase family protein	-3.7561	0.174636
MSMEG_5629	MSMEG_5629	conserved hypothetical protein	-3.6989	0.174674
MSMEG_5591	MSMEG_5591	conserved hypothetical protein	0.5291	0.17484
MSMEG_2536	MSMEG_2536	3-oxoacyl-[acyl-carrier-protein] reductase	1.593	0.17499
MSMEG_6730	MSMEG_6730	putative oxidoreductase YdbC	0.5553	0.175043
MSMEG_1376	MSMEG_1376	putative xylulose kinase	-4.1324	0.175241
MSMEG_1532	MSMEG_1532	antibiotic biosynthesis monooxygenase	-4.1452	0.175371
tal	MSMEG_4415	transaldolase	-3.7294	0.175546
MSMEG_2172	MSMEG_2172	dicarboxylate-carrier protein	-2.3237	0.175642
MSMEG_6293	MSMEG_6293	transcriptional regulatory protein	-1.6798	0.175776
MSMEG_1931	MSMEG_1931	conserved hypothetical protein	0.6714	0.175998
MSMEG_0997	MSMEG_0997	conserved hypothetical protein	4.2936	0.176128
MSMEG_0700	MSMEG_0700	hypothetical protein	-1.8377	0.176198
MSMEG_1618	MSMEG_1618	hypothetical protein	-0.4195	0.176258
MSMEG_6241	MSMEG_6241	ATPase associated with various cellular activities, AAA-5	-4.152	0.176455
MSMEG_4850	MSMEG_4850	short-chain dehydrogenase/reductase SDR	3.9542	0.17659
MSMEG_0255	MSMEG_0255	phosphoenolpyruvate carboxykinase	0.4826	0.176619
pcaD	MSMEG_1897	3-oxoadipate enol-lactonase	-4.5642	0.176621
MSMEG_5333	MSMEG_5333	hypothetical protein	-1.608	0.176647
MSMEG_6672	MSMEG_6672	type I phosphodiesterase / nucleotide pyrophosphatase superfamily protein	-4.1744	0.176717
MSMEG_4576	MSMEG_4576	SpfH domain protein	0.9989	0.176766
MSMEG_1505	MSMEG_1505	integral membrane protein	-2.2866	0.176841
iscS	MSMEG_1242	cysteine desulfurase IscS	-0.3531	0.176856
MSMEG_4182	MSMEG_4182	arabinose-proton symporter	-0.9262	0.176975
MSMEG_5334	MSMEG_5334	conserved hypothetical protein	-4.1251	0.177582
MSMEG_4436	MSMEG_4436	transketolase	-4.5646	0.177789
MSMEG_6272	MSMEG_6272	NAD-glutamate dehydrogenase	-0.8376	0.177856
tuf	MSMEG_1401	translation elongation factor Tu	0.3505	0.177898
MSMEG_5632	MSMEG_5632	oxidoreductase, short chain dehydrogenase/reductase family protein	-4.1	0.17808
MSMEG_6321	MSMEG_6321	glycerol dehydratase large subunit	0.6156	0.178525
MSMEG_6371	MSMEG_6371	GntR-family protein regulator	-3.8415	0.178662
MSMEG_1252	MSMEG_1252	conserved hypothetical protein	-0.4743	0.178846
MSMEG_0730	MSMEG_0730	oleandomycin glycosyltransferase	-1.8883	0.178947
hutH	MSMEG_1183	histidine ammonia-lyase	-1.4117	0.179017
ftsW	MSMEG_4228	cell division protein FtsW	-1.4863	0.179124
MSMEG_2028	MSMEG_2028	chloramphenicol resistance protein	-4.0976	0.179585
MSMEG_1999	MSMEG_1999	hypothetical protein	0.8906	0.18005
MSMEG_6858	MSMEG_6858	epoxide hydrolase 1	-1.5261	0.180196
MSMEG_3752	MSMEG_3752	conserved hypothetical protein	0.5557	0.180396
MSMEG_1906	MSMEG_1906	toluate 1,2-dioxygenase electron transfer component	-2.3904	0.181004
MSMEG_4565	MSMEG_4565	oxidoreductase	0.9471	0.18103
MSMEG_4910	MSMEG_4910	ATP-dependent Clp protease adaptor protein ClpS	0.5187	0.181089
MSMEG_5705	MSMEG_5705	conserved hypothetical protein	0.7081	0.181161
MSMEG_3007	MSMEG_3007	succinate-semialdehyde dehydrogenase	-4.5261	0.181351
MSMEG_2575	MSMEG_2575	conserved hypothetical protein	-0.4933	0.181387
MSMEG_1138	MSMEG_1138	alcohol dehydrogenase 1	-4.0917	0.181405
MSMEG_2429	MSMEG_2429	aldo/keto reductase	-2.6046	0.181417
MSMEG_1289	MSMEG_1289	conserved hypothetical protein	-4.1051	0.181656
MSMEG_2648	MSMEG_2648	Sfp-type phosphopantetheinyl transferase	0.5969	0.181684
MSMEG_2211	MSMEG_2211	DNA-binding protein	1.397	0.182149
groS	MSMEG_1582	chaperonin GroS	-0.7084	0.18219
MSMEG_3676	MSMEG_3676	phenoxybenzoate dioxygenase beta subunit	-2.1541	0.182391
MSMEG_2000	MSMEG_2000	conserved hypothetical protein	1.1896	0.182508
MSMEG_1488	MSMEG_1488	acetolactate synthase	3.0218	0.182851
MSMEG_0133	MSMEG_0133	ABC-transporter integral membrane protein	0.8222	0.183443
MSMEG_3153	MSMEG_3153	conserved hypothetical protein	0.6096	0.183617
MSMEG_2111	MSMEG_2111	chorismate mutase	0.5649	0.183631
MSMEG_6850	MSMEG_6850	alpha/beta hydrolase	-3.0046	0.183834
MSMEG_6109	MSMEG_6109	LpqG protein	0.6531	0.183918
MSMEG_1774	MSMEG_1774	conserved hypothetical protein	0.4173	0.183943
MSMEG_0796	MSMEG_0796	ABC transporter integral membrane subunit	0.6504	0.184264
MSMEG_4332	MSMEG_4332	glycerol-3-phosphate dehydrogenase 1	2.3542	0.184288
MSMEG_1298	MSMEG_1298	guanine deaminase	-0.6002	0.184415
MSMEG_6677	MSMEG_6677	transcriptional regulator, LysR family protein	1.6212	0.184437
MSMEG_3380	MSMEG_3380	pyridoxamine 5'-phosphate oxidase-related, FMN-binding	0.7803	0.184674
folP	MSMEG_6103	dihydropteroate synthase	0.766	0.184841
MSMEG_3575	MSMEG_3575	cytidine/deoxycytidylate deaminase, zinc-binding region	-0.7955	0.184853
MSMEG_0992	MSMEG_0992	2-nitropropane dioxygenase, NPD	-1.851	0.185208
rpsE	MSMEG_1472	ribosomal protein S5	-0.516	0.18542
MSMEG_5813	MSMEG_5813	carveol dehydrogenase	-4.485	0.1855
MSMEG_4395	MSMEG_4395	excalibur domain family protein	-2.5393	0.185596
MSMEG_3343	MSMEG_3343	hypothetical protein	0.843	0.185786
pepN	MSMEG_4690	aminopeptidase N	-0.3659	0.185878
MSMEG_6704	MSMEG_6704	shikimate 5-dehydrogenase	-4.4718	0.186807
MSMEG_2885	MSMEG_2885	short-chain dehydrogenase/reductase SDR	3.8537	0.186944
MSMEG_5002	MSMEG_5002	conserved hypothetical protein	-0.9432	0.187015
MSMEG_6233	MSMEG_6233	conserved hypothetical protein	0.7361	0.187117
MSMEG_3305	MSMEG_3305	integral membrane protein DUF6	0.6441	0.187127
trpA	MSMEG_3221	tryptophan synthase, alpha subunit	-0.4957	0.187129
rplU	MSMEG_4625	ribosomal protein L21	-0.484	0.187268
MSMEG_0280	MSMEG_0280	alpha/beta hydrolase fold	0.6909	0.187295
MSMEG_6626	MSMEG_6626	short-chain dehydrogenase/reductase SDR	-4.1183	0.187497
MSMEG_3250	MSMEG_3250	ABC transporter, ATP-binding protein	-0.9198	0.187558
MSMEG_2212	MSMEG_2212	short chain dehydrogenase	-4.4627	0.187709
MSMEG_3660	MSMEG_3660	conserved hypothetical protein TIGR00026	-2.8843	0.187713
MSMEG_0904	MSMEG_0904	probable conserved membrane protein	-1.3533	0.1878
MSMEG_5400	MSMEG_5400	dehydrogenase	0.4985	0.188021
MSMEG_3342	MSMEG_3342	hypothetical protein	-1.2255	0.188268
MSMEG_5244	MSMEG_5244	two component transcriptional regulatory protein devr	-1.3126	0.188312
MSMEG_2853	MSMEG_2853	conserved hypothetical protein	2.2833	0.188695
MSMEG_6152	MSMEG_6152	tRNA	4.1552	0.188895
MSMEG_0239	MSMEG_0239	O-acetylhomoserine/O-acetylserine sulfhydrylase	-0.9444	0.189096
MSMEG_4030	MSMEG_4030	conserved hypothetical protein	-2.3185	0.189111
MSMEG_1860	MSMEG_1860	hypothetical protein	1.6149	0.18917
map	MSMEG_2587	methionine aminopeptidase, type I	0.4832	0.189228
MSMEG_2646	MSMEG_2646	mini-circle putative transposase for	-0.8028	0.189309
MSMEG_3542	MSMEG_3542	conserved hypothetical protein	0.6897	0.189592
MSMEG_2285	MSMEG_2285	methyltransferase type 11	-1.4715	0.189665
MSMEG_0659	MSMEG_0659	polyamine ABC transporter permease protein	-4.4399	0.189976
MSMEG_2047	MSMEG_2047	probable enoyl-CoA hydratase	2.3888	0.19006
recR	MSMEG_6279	recombination protein RecR	-0.63	0.190142
MSMEG_4367	MSMEG_4367	formamidase	-0.6796	0.190181
MSMEG_3261	MSMEG_3261	conserved hypothetical protein	0.9119	0.190258
phoU	MSMEG_1605	phosphate transport system regulatory protein PhoU	0.4652	0.190348
MSMEG_2806	MSMEG_2806	two-component system response regulator	1.5184	0.190765
MSMEG_1806	MSMEG_1806	conserved hypothetical protein	0.5219	0.19108
MSMEG_1080	MSMEG_1080	large subunit of N,N-dimethylformamidase	0.7466	0.191358
MSMEG_3992	MSMEG_3992	integral membrane transport protein	-1.846	0.191371
MSMEG_3783	MSMEG_3783	acyl-CoA dehydrogenase	1.5438	0.192084
MSMEG_6506	MSMEG_6506	nicotinamidase/pyrazinamidase	0.6475	0.192088
MSMEG_0985	MSMEG_0985	sugar transporter family protein	-0.825	0.192108
ppk	MSMEG_2391	polyphosphate kinase	0.4492	0.19214
MSMEG_5884	MSMEG_5884	3-hydroxyisobutyrate dehydrogenase family protein	-1.6788	0.192327
MSMEG_3915	MSMEG_3915	NAD-dependent alcohol dehydrogenase	-0.9164	0.192432
MSMEG_0469	MSMEG_0469	transcriptional regulatory protein PadR	-1.5757	0.192587
MSMEG_3802	MSMEG_3802	tetratricopeptide repeat family protein	-1.448	0.192657
MSMEG_5067	MSMEG_5067	secreted protein	-2.3344	0.192887
MSMEG_3698	MSMEG_3698	hypothetical protein	-0.6431	0.193126
MSMEG_4273	MSMEG_4273	integral membrane protein	-0.9127	0.193187
MSMEG_2715	MSMEG_2715	conserved hypothetical protein	-3.9963	0.193257
MSMEG_3263	MSMEG_3263	xylulose kinase	0.6553	0.19327
MSMEG_1234	MSMEG_1234	taurine import ATP-binding protein TauB	1.7344	0.193299
MSMEG_3984	MSMEG_3984	Transposase IS116/IS110/IS902 family protein	-0.8677	0.193324
MSMEG_3120	MSMEG_3120	conserved hypothetical protein	0.6557	0.193471
MSMEG_3507	MSMEG_3507	fructose-bisphosphate aldolase class-I	0.5188	0.193893
MSMEG_1064	MSMEG_1064	phosphate/sulphate permease	-0.7865	0.194161
MSMEG_0231	MSMEG_0231	conserved hypothetical protein	0.8605	0.194194
MSMEG_1938	MSMEG_1938	conserved hypothetical protein	-0.6303	0.19423
MSMEG_2011	MSMEG_2011	transcriptional regulator, LacI family protein	3.6548	0.194437
MSMEG_5874	MSMEG_5874	tRNA	3.1616	0.195184
katG	MSMEG_3461	catalase/peroxidase HPI	0.5793	0.195189
MSMEG_1714	MSMEG_1714	L-ribulose-5-phosphate 4-epimerase UlaF	-4.3844	0.195595
MSMEG_2552	MSMEG_2552	aldehyde dehydrogenase (NAD) family protein	-0.5528	0.19565
MSMEG_5752	MSMEG_5752	conserved hypothetical protein	-1.3735	0.195659
MSMEG_1492	MSMEG_1492	transcriptional regulator, MarR family protein	1.3665	0.195814
MSMEG_5598	MSMEG_5598	tRNA	2.9618	0.19594
MSMEG_3653	MSMEG_3653	hypothetical protein	-3.5743	0.196045
MSMEG_5404	MSMEG_5404	propionate--CoA ligase	0.8424	0.196065
MSMEG_1679	MSMEG_1679	AmiB	0.839	0.19616
MSMEG_5349	MSMEG_5349	conserved hypothetical protein, putative	1.7187	0.19617
MSMEG_6925	MSMEG_6925	conserved hypothetical protein	-1.8416	0.196785
MSMEG_2879	MSMEG_2879	acyl-CoA dehydrogenase	3.7196	0.196863
MSMEG_0672	MSMEG_0672	conserved hypothetical protein	0.4094	0.197409
MSMEG_6824	MSMEG_6824	MarR-family protein regulatory protein	-1.6523	0.197503
MSMEG_3287	MSMEG_3287	hydrolase, alpha/beta fold family protein	0.7697	0.197768
MSMEG_1319	MSMEG_1319	Asp/Glu racemase	-1.4163	0.19785
metZ	MSMEG_0769	O-succinylhomoserine sulfhydrylase	0.4678	0.198043
MSMEG_3970	MSMEG_3970	glutamyl-tRNA(Gln) amidotransferase subunit A	3.2095	0.198262
MSMEG_4193	MSMEG_4193	phosphoglycerate mutase family protein	-0.8248	0.198334
MSMEG_0376	MSMEG_0376	transcriptional regulator, AraC family protein	1.329	0.198598
MSMEG_5539	MSMEG_5539	hypothetical protein	0.7366	0.198707
MSMEG_5682	MSMEG_5682	conserved hypothetical protein	-0.9351	0.198712
MSMEG_0477	MSMEG_0477	hypothetical protein	-3.1913	0.199128
MSMEG_5401	MSMEG_5401	conserved hypothetical protein	0.5414	0.19913
MSMEG_5846	MSMEG_5846	NikQ protein	-1.436	0.199533
MSMEG_3449	MSMEG_3449	DNA-binding protein	0.9359	0.19954
MSMEG_4164	MSMEG_4164	3-hydroxybutyryl-CoA dehydratase	-0.9808	0.199575
MSMEG_1958	MSMEG_1958	PDZ domain family protein	-1.0836	0.199678
MSMEG_6035	MSMEG_6035	nitrilotriacetate monooxygenase component B	-2.4284	0.199812
MSMEG_5412	MSMEG_5412	immunogenic protein MPT63	0.5123	0.199991
MSMEG_0533	MSMEG_0533	gp236 protein	1.0745	0.200021
MSMEG_4083	MSMEG_4083	putative monooxygenase	-0.8145	0.200204
MSMEG_2685	MSMEG_2685	metallo-beta-lactamase superfamily protein	-0.5529	0.200209
MSMEG_4260	MSMEG_4260	cytochrome c oxidase subunit 3	-0.4102	0.200335
MSMEG_0775	MSMEG_0775	metallo-beta-lactamase superfamily protein	-0.4988	0.200372
MSMEG_4602	MSMEG_4602	hypothetical protein	-3.5934	0.200431
MSMEG_4209	MSMEG_4209	integral membrane protein	-3.5254	0.200583
MSMEG_0795	MSMEG_0795	ABC transporter ATP-binding protein	-0.8706	0.201111
MSMEG_6283	MSMEG_6283	FAD binding domain protein	-0.4034	0.201151
MSMEG_3708	MSMEG_3708	catalase	-1.2399	0.201704
MSMEG_5818	MSMEG_5818	virulence factor Mce family protein	-3.9396	0.201708
MSMEG_5530	MSMEG_5530	putative aliphatic sulfonates transport permease protein SsuC	2.3393	0.201742
MSMEG_0207	MSMEG_0207	MarR-family protein transcriptional regulator	-4.3231	0.201943
MSMEG_3796	MSMEG_3796	lysyl-tRNA synthetase	-0.8709	0.202139
MSMEG_2970	MSMEG_2970	polysaccharide deacetylase	-4.3205	0.202215
MSMEG_4965	MSMEG_4965	hypothetical protein	-0.7924	0.202266
MSMEG_1190	MSMEG_1190	serine/threonine-protein kinase PknD	-1.9673	0.202419
MSMEG_0243	MSMEG_0243	conserved hypothetical protein	-0.6791	0.202534
clpP	MSMEG_4672	Clp protease	-0.4128	0.20276
MSMEG_0834	MSMEG_0834	tuberculin related peptide	-0.4672	0.202799
MSMEG_4430	MSMEG_4430	transcriptional regulator	-0.828	0.203036
MSMEG_1244	MSMEG_1244	conserved hypothetical protein	-0.3385	0.20327
MSMEG_4718	MSMEG_4718	transcriptional regulator, TetR family protein	-1.3046	0.203321
MSMEG_4770	MSMEG_4770	conserved hypothetical protein	-1.2797	0.203538
MSMEG_3447	MSMEG_3447	two-component system response regulator	0.9806	0.204026
MSMEG_0548	MSMEG_0548	chromosome replication initiation inhibitor protein	-2.1001	0.204162
dnl1	MSMEG_2277	DNA ligase I, ATP-dependent	-0.8702	0.204274
MSMEG_5805	MSMEG_5805	hypothetical protein	-3.495	0.204554
MSMEG_4572	MSMEG_4572	DNA polymerase III, delta subunit	0.7453	0.204909
MSMEG_4011	MSMEG_4011	putative pyrimidine permease RutG	-1.4337	0.204961
MSMEG_5590	MSMEG_5590	carboxylate-amine ligase Nfa27300	0.3504	0.205295
MSMEG_5124	MSMEG_5124	2,4-dienoyl-coA reductase	-0.7148	0.205516
MSMEG_0095	MSMEG_0095	methyltransferase	1.1043	0.205838
narI	MSMEG_5137	respiratory nitrate reductase, gamma subunit	3.3566	0.206129
MSMEG_5097	MSMEG_5097	hypothetical protein	3.1032	0.206164
MSMEG_4731	MSMEG_4731	acyl-CoA synthase	-0.6458	0.206446
MSMEG_4839	MSMEG_4839	carboxymuconolactone decarboxylase	-3.8869	0.206558
MSMEG_0352	MSMEG_0352	conserved hypothetical protein	-2.0611	0.206858
nuoK	MSMEG_2053	NADH-quinone oxidoreductase, k subunit	-3.8926	0.206912
MSMEG_5738	MSMEG_5738	conserved hypothetical protein	0.6667	0.206979
MSMEG_0026	MSMEG_0026	putative membrane protein	0.3591	0.207184
MSMEG_6339	MSMEG_6339	metallo-beta-lactamase family protein	-1.8288	0.207224
MSMEG_2932	MSMEG_2932	HIT family protein hydrolase	0.6263	0.207235
MSMEG_5261	MSMEG_5261	mycothiol conjugate amidase Mca	0.3872	0.207244
MSMEG_3013	MSMEG_3013	putative transcriptional regulator family protein	-1.8511	0.207488
MSMEG_6861	MSMEG_6861	cupin domain protein	-4.2699	0.20758
MSMEG_4646	MSMEG_4646	pyruvate synthase	-0.6815	0.207706
MSMEG_5697	MSMEG_5697	integral membrane protein	0.4841	0.207708
MSMEG_4136	MSMEG_4136	dTDP-glucose 4,6-dehydratase	2.8633	0.2078
MSMEG_5003	MSMEG_5003	O-methyltransferase, family protein 3	3.0575	0.207942
MSMEG_4915	MSMEG_4915	alpha-glucan phosphorylase family protein	-0.3987	0.207969
MSMEG_1619	MSMEG_1619	hypothetical protein	4.3819	0.208071
MSMEG_4879	MSMEG_4879	conserved hypothetical protein	4.3819	0.208071
MSMEG_6913	MSMEG_6913	putative transcriptional regulatory protein	-0.978	0.208238
MSMEG_2216	MSMEG_2216	AMP-binding enzyme	-2.3268	0.208424
MSMEG_6512	MSMEG_6512	acyl-CoA dehydrogenase domain protein	0.5594	0.208939
MSMEG_5142	MSMEG_5142	beta-glucosidase A	-1.0604	0.210058
MSMEG_3957	MSMEG_3957	conserved 13e12 repeat family protein	-1.7246	0.210177
MSMEG_6446	MSMEG_6446	hypothetical protein	-0.9778	0.210215
MSMEG_0470	MSMEG_0470	para-nitrobenzyl esterase	2.6541	0.210361
MSMEG_6215	MSMEG_6215	conserved hypothetical protein	-2.2749	0.21065
ispE	MSMEG_5436	4-diphosphocytidyl-2C-methyl-D-erythritol kinase	0.7189	0.210738
speB	MSMEG_4374	agmatinase	-3.8987	0.210765
MSMEG_2098	MSMEG_2098	fumarylacetoacetate hydrolase family protein	-2.2571	0.211049
MSMEG_3667	MSMEG_3667	para-nitrobenzyl esterase	0.6375	0.211153
MSMEG_6317	MSMEG_6317	lipolytic enzyme, G-D-S-L	-0.7802	0.211278
rplI	MSMEG_6894	ribosomal protein L9	0.4455	0.211389
MSMEG_4058	MSMEG_4058	major facilitator superfamily protein	-1.5137	0.211697
MSMEG_0655	MSMEG_0655	glucose 1-dehydrogenase, putative	-3.8588	0.211724
MSMEG_6556	MSMEG_6556	putative transcriptional regulator	1.053	0.211882
MSMEG_4661	MSMEG_4661	sugar kinase, ribokinase family protein	-2.0247	0.211888
MSMEG_0330	MSMEG_0330	transcriptional regulator, LuxR family protein	-3.4902	0.212058
MSMEG_3329	MSMEG_3329	hypothetical protein	0.436	0.212309
MSMEG_1903	MSMEG_1903	caib/baif family protein	-3.901	0.212642
MSMEG_6091	MSMEG_6091	negative regulator of genetic competence ClpC/mecB	0.3769	0.213069
MSMEG_0612	MSMEG_0612	transcriptional regulator, TetR family protein	2.153	0.213128
MSMEG_0500	MSMEG_0500	regulator of polyketide synthase expression, putative	0.9481	0.213201
MSMEG_6610	MSMEG_6610	protein of unknown function DUF58, putative	0.4294	0.213492
hydA	MSMEG_3996	dihydropyrimidinase	-1.8606	0.213546
MSMEG_1026	MSMEG_1026	putative acetyltransferase	-0.7837	0.213623
metK	MSMEG_3055	S-adenosylmethionine synthetase	-0.3839	0.213747
MSMEG_3346	MSMEG_3346	putative hydroxyacid aldolase	-4.2111	0.213926
MSMEG_4156	MSMEG_4156	putative transposase	-2.4793	0.213979
MSMEG_2109	MSMEG_2109	conserved hypothetical protein	4.0212	0.214045
MSMEG_0853	MSMEG_0853	conserved hypothetical protein	1.5634	0.214214
MSMEG_3398	MSMEG_3398	integral membrane transport protein	-1.2421	0.214319
MSMEG_6796	MSMEG_6796	hypothetical protein	-3.8518	0.214429
MSMEG_0357	MSMEG_0357	transmembrane transport protein	0.9027	0.214749
MSMEG_0241	MSMEG_0241	MmpL11 protein	-0.4079	0.214912
MSMEG_6661	MSMEG_6661	O-methyltransferase, putative	0.5231	0.214922
MSMEG_3980	MSMEG_3980	transcriptional regulator, GntR family protein	-1.2411	0.215056
MSMEG_2251	MSMEG_2251	nitrate/nitrite response regulator protein	0.6235	0.215286
MSMEG_2665	MSMEG_2665	conserved hypothetical protein	-1.5467	0.21529
MSMEG_1883	MSMEG_1883	glycine betaine transporter OpuD	0.4644	0.215421
tilS	MSMEG_6111	tRNA(Ile)-lysidine synthetase	1.2086	0.215486
MSMEG_1571	MSMEG_1571	integral membrane protein	-3.817	0.215488
cysA	MSMEG_4530	sulfate ABC transporter, ATP-binding protein	0.5132	0.215643
tig	MSMEG_4674	trigger factor	-0.4781	0.216373
MSMEG_2048	MSMEG_2048	alcohol dehydrogenase	0.6797	0.216419
MSMEG_3475	MSMEG_3475	conserved hypothetical protein	-1.6224	0.216789
MSMEG_3470	MSMEG_3470	NAD-dependent epimerase/dehydratase	2.2621	0.217058
MSMEG_4857	MSMEG_4857	conserved domain protein	-4.1788	0.217482
MSMEG_1220	MSMEG_1220	ABC-type transport system permease protein I	-1.1426	0.217614
MSMEG_1151	MSMEG_1151	DNA-binding protein	-0.6603	0.217674
MSMEG_6069	MSMEG_6069	CobW/P47K C-domain protein	-2.9197	0.217759
MSMEG_1733	MSMEG_1733	conserved hypothetical protein	-3.833	0.217804
MSMEG_4192	MSMEG_4192	conserved hypothetical protein	-0.4942	0.217813
MSMEG_3872	MSMEG_3872	precorrin-8X methylmutase	0.6815	0.218504
MSMEG_1873	MSMEG_1873	thymidylate kinase	-3.7958	0.218561
relA	MSMEG_2965	GTP pyrophosphokinase	0.3747	0.0721866
MSMEG_5793	MSMEG_5793	hypothetical protein	-0.6394	0.218709
MSMEG_0091	MSMEG_0091	putative transcriptional regulator	-0.4192	0.2188
MSMEG_0097	MSMEG_0097	oxidoreductase, zinc-binding dehydrogenase family protein	-1.2107	0.219045
MSMEG_0892	MSMEG_0892	conserved hypothetical protein	0.6879	0.21933
MSMEG_4372	MSMEG_4372	capreomycidine hydroxylase	-3.7848	0.219528
MSMEG_5175	MSMEG_5175	NAD-dependent deacetylase	0.6487	0.219573
MSMEG_2105	MSMEG_2105	ATP dependent DNA ligase	-1.3122	0.219631
argG	MSMEG_3770	argininosuccinate synthase	0.5198	0.219923
MSMEG_0887	MSMEG_0887	conserved hypothetical protein	0.6038	0.22028
rplT	MSMEG_3791	ribosomal protein L20	-0.3693	0.22036
MSMEG_6893	MSMEG_6893	hypothetical protein	2.6011	0.220496
MSMEG_5723	MSMEG_5723	endoribonuclease L-psp family protein	2.3573	0.220609
groL	MSMEG_1978	chaperonin GroL	-1.0988	0.220833
MSMEG_0542	MSMEG_0542	antar domain protein	-0.5205	0.220981
MSMEG_5076	MSMEG_5076	ABC transporter membrane-spanning protein	-0.7048	0.221025
MSMEG_4318	MSMEG_4318	hypothetical protein	-0.6098	0.221349
MSMEG_5074	MSMEG_5074	probable transcriptional regulatory protein	-0.6386	0.221433
MSMEG_3374	MSMEG_3374	conserved hypothetical protein	0.515	0.221495
MSMEG_3468	MSMEG_3468	AMP-binding enzyme	1.1197	0.221797
nuoH	MSMEG_2056	NADH-quinone oxidoreductase, H subunit	-3.8165	0.221802
MSMEG_2077	MSMEG_2077	acyl-CoA dehydrogenase, C-domain protein	-2.7411	0.221804
eat	MSMEG_1552	ethanolamine permease	-0.5402	0.22191
cysD	MSMEG_4979	sulfate adenylyltransferase, small subunit	-0.9099	0.22202
MSMEG_0027	MSMEG_0027	conserved hypothetical protein	0.9676	0.222437
MSMEG_5101	MSMEG_5101	hypothetical protein	1.0212	0.222492
MSMEG_0363	MSMEG_0363	TetR-family protein regulatory protein	0.4305	0.222501
MSMEG_4470	MSMEG_4470	ABC transporter	0.3921	0.222674
MSMEG_0923	MSMEG_0923	conserved hypothetical protein	-0.6686	0.223065
MSMEG_1827	MSMEG_1827	hydrolase, nudix family protein, putative	-1.7988	0.223104
MSMEG_1728	MSMEG_1728	ISMsm1, transposase orfA	0.7373	0.223303
MSMEG_1189	MSMEG_1189	conserved hypothetical protein	0.7387	0.22345
MSMEG_2644	MSMEG_2644	putative hydrolase	1.1792	0.223459
MSMEG_1426	MSMEG_1426	probable membrane sugar transferase	-0.5136	0.223566
MSMEG_0462	MSMEG_0462	MmpS4 protein	2.0049	0.223619
MSMEG_5934	MSMEG_5934	conserved hypothetical protein	-0.6815	0.223689
MSMEG_4203	MSMEG_4203	peptidase S8 and S53, subtilisin, kexin, sedolisin	-3.7556	0.223783
ispD	MSMEG_6076	2-C-methyl-D-erythritol 4-phosphate cytidylyltransferase	-0.3455	0.224289
MSMEG_6627	MSMEG_6627	nitroreductase family protein	-3.3926	0.224293
MSMEG_5442	MSMEG_5442	glutamate dehydrogenase	-0.6775	0.224433
MSMEG_3650	MSMEG_3650	integral membrane protein	-0.5204	0.224758
MSMEG_4768	MSMEG_4768	transcriptional regulator	-4.1137	0.22476
MSMEG_0332	MSMEG_0332	2-nitropropane dioxygenase, NPD	-3.4114	0.225162
MSMEG_1757	MSMEG_1757	DEAD/DEAH box helicase	0.4055	0.225622
MSMEG_6741	MSMEG_6741	antar domain protein	-0.7198	0.225899
MSMEG_4716	MSMEG_4716	acetyl-/propionyl-coenzyme A carboxylase alpha chain	-0.7877	0.226214
MSMEG_5602	MSMEG_5602	conserved hypothetical protein	-2.4856	0.22657
MSMEG_2030	MSMEG_2030	transcriptional regulator, TetR family protein	-3.7618	0.22658
ung	MSMEG_2399	uracil-DNA glycosylase	-0.753	0.226853
lon	MSMEG_3582	ATP-dependent protease La	-0.7252	0.227096
purF	MSMEG_5800	amidophosphoribosyltransferase	0.3737	0.227171
MSMEG_1299	MSMEG_1299	oxidoreductase, 2OG-Fe(II) oxygenase family protein	-1.181	0.227178
MSMEG_5792	MSMEG_5792	conserved hypothetical protein	-0.4599	0.227587
MSMEG_1355	MSMEG_1355	transcriptional regulator, TetR family protein	-2.3449	0.228047
MSMEG_5391	MSMEG_5391	hypothetical protein	1.7025	0.228346
sodC	MSMEG_0835	copper/zinc superoxide dismutase	-0.441	0.228422
MSMEG_3540	MSMEG_3540	conserved hypothetical protein	0.5442	0.228474
MSMEG_4648	MSMEG_4648	DNA-binding protein	-3.0607	0.228643
MSMEG_0365	MSMEG_0365	conserved hypothetical protein	-1.0309	0.228692
rnpA	MSMEG_6945	ribonuclease P protein component	-0.522	0.22871
MSMEG_1276	MSMEG_1276	hypothetical protein	-3.7446	0.228865
MSMEG_5348	MSMEG_5348	medium-chain fatty acid-CoA ligase	-3.7527	0.22916
MSMEG_6073	MSMEG_6073	RNA methyltransferase, TrmH family protein, group 3	-0.468	0.229307
MSMEG_3155	MSMEG_3155	band 7 protein	0.4079	0.229528
treZ	MSMEG_3184	malto-oligosyltrehalose trehalohydrolase	0.4617	0.229718
MSMEG_0722	MSMEG_0722	conserved hypothetical protein	-1.8325	0.229921
regX3	MSMEG_0937	DNA-binding response regulator RegX3	-1.5869	0.229961
glpX	MSMEG_5239	fructose-1,6-bisphosphatase, class II	-0.42	0.22999
MSMEG_3854	MSMEG_3854	putative aliphatic sulfonates transport permease protein SsuC	1.9883	0.230019
MSMEG_2110	MSMEG_2110	conserved hypothetical protein	-0.7026	0.230065
MSMEG_0558	MSMEG_0558	conserved hypothetical protein	0.4068	0.230074
MSMEG_2958	MSMEG_2958	conserved hypothetical protein	0.477	0.230098
gpsI	MSMEG_2656	guanosine pentaphosphate synthetase I/polyribonucleotide nucleotidyltransferase	-0.3087	0.230104
MSMEG_4894	MSMEG_4894	conserved hypothetical protein	-2.3159	0.230181
MSMEG_2143	MSMEG_2143	hypothetical protein	-0.5651	0.230602
MSMEG_6880	MSMEG_6880	hydrophobic amino acid ABC transporter, putative	-0.8936	0.231196
MSMEG_5575	MSMEG_5575	repressor	-1.5058	0.231224
MSMEG_5072	MSMEG_5072	extracytoplasmic function alternative sigma factor	-0.429	0.231412
MSMEG_6518	MSMEG_6518	conserved hypothetical protein	0.4173	0.231977
MSMEG_1477	MSMEG_1477	major facilitator superfamily protein	0.3902	0.23224
MSMEG_4776	MSMEG_4776	glyoxalase/bleomycin resistance protein/dioxygenase	2.6385	0.232316
MSMEG_5270	MSMEG_5270	cystathionine beta-synthase	-0.4454	0.232444
MSMEG_3571	MSMEG_3571	thioesterase family protein	1.9177	0.232493
MSMEG_4039	MSMEG_4039	aryl-alcohol dehydrogenase	0.7533	0.23255
MSMEG_6766	MSMEG_6766	ABC transporter, ATP-binding protein, NodI family protein	0.7706	0.2327
MSMEG_0609	MSMEG_0609	helix-turn-helix domain protein	0.8697	0.232796
MSMEG_2455	MSMEG_2455	carbon monoxide dehydrogenase subunit G (CoxG) superfamily protein	-3.722	0.233142
MSMEG_5708	MSMEG_5708	hypothetical protein	-0.3882	0.233208
MSMEG_5477	MSMEG_5477	2-hydroxy-3-oxopropionate reductase	-3.7081	0.233296
MSMEG_0440	MSMEG_0440	hypothetical protein	-2.6327	0.233346
MSMEG_2600	MSMEG_2600	regulatory protein	-1.7327	0.233432
coaA	MSMEG_5252	pantothenate kinase	-0.5137	0.233662
MSMEG_5899	MSMEG_5899	virulence factor Mce family protein	-0.6766	0.233817
MSMEG_4703	MSMEG_4703	glycerol-3-phosphate acyltransferase	0.5216	0.233909
eutB	MSMEG_1553	ethanolamine ammonia-lyase, large subunit	-0.7855	0.233995
MSMEG_5473	MSMEG_5473	transporter	0.4786	0.234099
MSMEG_5540	MSMEG_5540	conserved hypothetical protein	0.4703	0.234357
MSMEG_0374	MSMEG_0374	glycolate oxidase subunit	0.7663	0.234622
rimI	MSMEG_1579	ribosomal-protein-alanine acetyltransferase	-1.2419	0.234857
MSMEG_3952	MSMEG_3952	conserved hypothetical protein	-1.2136	0.235076
MSMEG_3347	MSMEG_3347	nitrilase/cyanide hydratase and apolipoprotein N-acyltransferase	-4.0235	0.235144
MSMEG_0657	MSMEG_0657	Rieske 2Fe-2S domain protein	1.8413	0.23529
MSMEG_5498	MSMEG_5498	conserved hypothetical protein	-2.6298	0.235627
MSMEG_6765	MSMEG_6765	ABC-2 type transporter superfamily protein	1.1066	0.23614
MSMEG_6572	MSMEG_6572	methyltransferase	0.7247	0.236239
MSMEG_4365	MSMEG_4365	conserved hypothetical protein	-2.1145	0.236288
MSMEG_2973	MSMEG_2973	peptidyl-prolyl cis-trans isomerase	-1.6567	0.236842
MSMEG_1253	MSMEG_1253	conserved hypothetical protein	0.368	0.237291
MSMEG_1724	MSMEG_1724	conserved hypothetical protein	-1.0503	0.237379
MSMEG_6621	MSMEG_6621	bacterial luciferase family protein	-4.0038	0.237453
MSMEG_4072	MSMEG_4072	ISMsm5, transposase	-0.5689	0.237522
MSMEG_4933	MSMEG_4933	conserved hypothetical protein	-1.5265	0.237538
MSMEG_5685	MSMEG_5685	DNA-binding protein	0.5862	0.237635
MSMEG_3932	MSMEG_3932	14 kDa antigen	-1.5506	0.237858
MSMEG_4732	MSMEG_4732	glycosyl transferase, group 2 family protein, putative	-0.7446	0.237871
MSMEG_2180	MSMEG_2180	RemK protein	2.4027	0.23803
MSMEG_3509	MSMEG_3509	conserved hypothetical protein	-1.4721	0.238219
MSMEG_2898	MSMEG_2898	transcriptional regulator, TetR family protein	0.5976	0.238367
MSMEG_6375	MSMEG_6375	transporter, major facilitator family protein	-3.657	0.238461
MSMEG_6636	MSMEG_6636	[Mn] superoxide dismutase	0.5508	0.238581
MSMEG_3537	MSMEG_3537	hypothetical protein	0.8603	0.238611
MSMEG_1069	MSMEG_1069	amino acid permease-associated region	-3.7014	0.238737
MSMEG_4866	MSMEG_4866	3-(3-hydroxy-phenyl)propionate hydroxylase	3.265	0.238943
MSMEG_6757	MSMEG_6757	glycerol operon regulatory protein	0.5388	0.239
MSMEG_4190	MSMEG_4190	inositol monophosphatase family protein	-0.9167	0.239051
MSMEG_5434	MSMEG_5434	hypothetical protein	-2.1071	0.239243
MSMEG_0268	MSMEG_0268	transcriptional regulator, GntR family protein	1.1886	0.239339
MSMEG_0555	MSMEG_0555	ABC transporter permease protein	-3.6719	0.239368
MSMEG_5991	MSMEG_5991	MaoC like domain, putative	-3.2834	0.239416
MSMEG_1461	MSMEG_1461	5-oxovalerate dehydrogenase	-3.9866	0.239486
MSMEG_1551	MSMEG_1551	hypothetical protein	-3.9858	0.239579
MSMEG_2779	MSMEG_2779	conserved hypothetical protein	-0.5232	0.23964
MSMEG_1955	MSMEG_1955	conserved hypothetical protein	0.9397	0.23981
pqqE	MSMEG_3721	coenzyme PQQ biosynthesis protein E	-3.2472	0.240131
MSMEG_1345	MSMEG_1345	transcription antitermination protein NusG	-0.4486	0.240213
MSMEG_3422	MSMEG_3422	D-isomer specific 2-hydroxyacid dehydrogenase, NAD-binding	0.7086	0.240295
MSMEG_6078	MSMEG_6078	LpqE protein	-0.3726	0.240398
MSMEG_0125	MSMEG_0125	integral membrane protein	-3.6625	0.240403
MSMEG_3865	MSMEG_3865	hypothetical protein	1.4533	0.240468
MSMEG_5388	MSMEG_5388	conserved hypothetical protein	0.9954	0.240479
ehuA	MSMEG_5371	ectoine/hydroxyectoine ABC transporter, ATP-binding protein	2.203	0.240548
MSMEG_6298	MSMEG_6298	malyl-CoA lyase	-3.6754	0.2406
MSMEG_6654	MSMEG_6654	TnpC protein	-1.1256	0.240609
MSMEG_2489	MSMEG_2489	transcriptional regulator, GntR family protein, putative	-1.9168	0.24116
asnB	MSMEG_4269	asparagine synthase (glutamine-hydrolyzing)	-0.5947	0.241189
MSMEG_2346	MSMEG_2346	phytoene synthase	0.3965	0.241266
MSMEG_0833	MSMEG_0833	conserved hypothetical protein	0.3148	0.241375
MSMEG_2905	MSMEG_2905	transcriptional regulator	1.4328	0.242024
MSMEG_6295	MSMEG_6295	shikimate transporter	2.6826	0.242026
MSMEG_1377	MSMEG_1377	DeoR-family protein transcriptional regulator	-3.7456	0.242321
xth	MSMEG_1656	exodeoxyribonuclease III	0.5788	0.24237
MSMEG_4723	MSMEG_4723	conserved hypothetical protein	-0.5464	0.243056
MSMEG_1899	MSMEG_1899	succinyl-CoA:3-ketoacid-coenzyme A transferase subunit B	-3.2996	0.243332
MSMEG_6119	MSMEG_6119	conserved hypothetical protein	-3.954	0.24336
MSMEG_3868	MSMEG_3868	conserved hypothetical protein	-3.6596	0.243435
hypA	MSMEG_2722	hydrogenase nickel insertion protein HypA	-1.0423	0.243466
MSMEG_3606	MSMEG_3606	transcriptional regulator	-1.8429	0.243486
MSMEG_0210	MSMEG_0210	LprO protein	-2.0212	0.243497
MSMEG_6365	MSMEG_6365	conserved hypothetical protein	-0.4638	0.243733
MSMEG_5190	MSMEG_5190	TetR-family protein transcriptional regulator	-3.6441	0.243781
MSMEG_3493	MSMEG_3493	putative secreted protein	-0.4268	0.244052
hup	MSMEG_2389	DNA-binding protein HU	0.3929	0.244673
MSMEG_6494	MSMEG_6494	ABC nitrate/sulfonate/bicarbonate family protein transporter, inner membrane subunit, putative	-3.3908	0.244865
MSMEG_0010	MSMEG_0010	tRNA	1.8752	0.245282
MSMEG_3720	MSMEG_3720	recombination activating protein 1	4.0448	0.245297
MSMEG_4746	MSMEG_4746	tRNA	4.0448	0.245297
MSMEG_1783	MSMEG_1783	hypothetical protein	0.4199	0.245821
MSMEG_5546	MSMEG_5546	membrane spanning protein	-0.6063	0.246713
MSMEG_6019	MSMEG_6019	ABC-type sugar transport system ATPase component	-2.6041	0.246735
MSMEG_5871	MSMEG_5871	HIT family protein	0.6779	0.246756
MSMEG_5950	MSMEG_5950	putative colanic acid biosynthesis acetyltransferase WcaF	-3.6181	0.246898
MSMEG_1803	MSMEG_1803	RsbW protein	0.3662	0.247023
MSMEG_1161	MSMEG_1161	taurine transport system permease protein TauC	2.1117	0.247488
MSMEG_6099	MSMEG_6099	probable conserved transmembrane protein rich in alanine	0.5253	0.247785
MSMEG_6190	MSMEG_6190	metallo-beta-lactamase family protein	0.5663	0.247914
MSMEG_5100	MSMEG_5100	pyruvate ferredoxin/flavodoxin oxidoreductase family protein	-0.492	0.248033
MSMEG_0765	MSMEG_0765	zinc finger, UBP-type	0.6668	0.248521
MSMEG_3418	MSMEG_3418	conserved hypothetical protein	0.4186	0.248548
MSMEG_1457	MSMEG_1457	conserved hypothetical protein	-3.9098	0.248701
MSMEG_1031	MSMEG_1031	conserved hypothetical protein	0.5713	0.248819
MSMEG_1236	MSMEG_1236	Mpr protein	0.7284	0.249348
MSMEG_1100	MSMEG_1100	dgpf protein	2.0587	0.249499
MSMEG_6180	MSMEG_6180	secreted protein	0.4508	0.249842
MSMEG_4161	MSMEG_4161	hypothetical protein	0.6933	0.249887
maf	MSMEG_1811	septum formation protein Maf	-1.0768	0.249949
MSMEG_2121	MSMEG_2121	multiphosphoryl transfer protein (MTP)	0.9468	0.250171
MSMEG_6542	MSMEG_6542	B12 binding domain protein	0.3472	0.250589
MSMEG_3024	MSMEG_3024	conserved hypothetical protein	0.6226	0.250889
MSMEG_1833	MSMEG_1833	conserved hypothetical protein	-0.4618	0.250966
MSMEG_5865	MSMEG_5865	conserved hypothetical protein	-3.8899	0.251124
MSMEG_6450	MSMEG_6450	hypothetical protein	-1.064	0.251166
MSMEG_6479	MSMEG_6479	putative transcriptional regulator	-3.8884	0.251315
MSMEG_4925	MSMEG_4925	transcriptional regulator, Ada family protein/DNA-3-methyladenine glycosylase II	-1.344	0.251428
MSMEG_6818	MSMEG_6818	dehydrogenase	1.1238	0.251597
MSMEG_0781	MSMEG_0781	amino acid permease	0.524	0.251694
MSMEG_0900	MSMEG_0900	eptc-inducible aldehyde dehydrogenase	0.9001	0.25181
MSMEG_1754	MSMEG_1754	conserved hypothetical protein	-1.1297	0.251899
MSMEG_1421	MSMEG_1421	hypothetical protein	0.7082	0.251985
MSMEG_0002	MSMEG_0002	6-phosphogluconate dehydrogenase, decarboxylating	0.4339	0.252035
MSMEG_4293	MSMEG_4293	glutamate-ammonia-ligase adenylyltransferase	0.4682	0.252426
MSMEG_3172	MSMEG_3172	DNA polymerase IV 1	-1.0618	0.2529
MSMEG_4339	MSMEG_4339	tetratricopeptide repeat family protein	0.9669	0.252918
MSMEG_1067	MSMEG_1067	conserved hypothetical protein	-1.3567	0.25312
MSMEG_6528	MSMEG_6528	conserved hypothetical protein	-3.6364	0.25322
MSMEG_2069	MSMEG_2069	phosphotransferase enzyme family protein	1.006	0.253886
MSMEG_5771	MSMEG_5771	hypothetical protein	-1.0798	0.253915
MSMEG_1711	MSMEG_1711	ATP binding protein of ABC transporter	-3.6493	0.253937
MSMEG_4097	MSMEG_4097	acyl-CoA dehydrogenase domain protein	-3.6493	0.253937
MSMEG_1975	MSMEG_1975	amidohydrolase 2	-1.3641	0.254208
MSMEG_6457	MSMEG_6457	oxidoreductase molybdopterin binding domain, putative	-1.8174	0.254388
MSMEG_0442	MSMEG_0442	tetracyclin repressor, C-all-alpha domain protein	-3.1769	0.254458
MSMEG_5812	MSMEG_5812	carveol dehydrogenase	-3.5704	0.254607
rplC	MSMEG_1436	ribosomal protein L3	-0.4564	0.25486
MSMEG_3031	MSMEG_3031	shikimate kinase	0.6278	0.25488
MSMEG_5944	MSMEG_5944	glucose-methanol-choline oxidoreductase	1.4838	0.255522
MSMEG_6464	MSMEG_6464	conserved hypothetical protein	-2.4604	0.255533
MSMEG_1933	MSMEG_1933	hypothetical protein	0.7178	0.255807
MSMEG_2488	MSMEG_2488	[NADP+] succinate-semialdehyde dehydrogenase	-1.0511	0.256187
ureB	MSMEG_3626	urease, beta subunit	-1.0507	0.256329
MSMEG_4692	MSMEG_4692	conserved hypothetical protein	-0.4481	0.256861
MSMEG_4840	MSMEG_4840	Rieske [2Fe-2S] domain protein	-3.8428	0.256942
MSMEG_5210	MSMEG_5210	hydrolase	1.1773	0.257191
[truncated: 4,555 more rows]

## Sheet: glycolysis pathway
GENE_ID	DESCRIPTION	PATHWAY	REACTION	LOG2FOLD	PVALUE
MSMEG_1363	glucokinase [KO:K00845] [EC:2.7.1.2]	Glycolysis	1	0.3263	0.73645
MSMEG_2114	glucose-6-phosphate isomerase [KO:K01810] [EC:5.3.1.9]	Glycolysis	2	0.3403	0.750335
MSMEG_5541	pgi; glucose-6-phosphate isomerase [KO:K01810] [EC:5.3.1.9]	Glycolysis	2	-0.0581	0.825574
MSMEG_3947	6-phosphofructokinase [KO:K16370] [EC:2.7.1.11]	Glycolysis	3	-3.9709	7.63e-05
MSMEG_5239	glpX; fructose 1,6-bisphosphatase II [KO:K02446] [EC:3.1.3.11]	Glycolysis	4	-0.42	0.22999
MSMEG_3507	fructose-1,6-bisphosphate aldolase [KO:K01623] [EC:4.1.2.13]	Glycolysis	5	0.5188	0.193893
MSMEG_0752	fbaA; fructose-bisphosphate aldolase [KO:K01624] [EC:4.1.2.13]	Glycolysis	5	-0.1068	0.802481
MSMEG_1375	tagatose-1,6-bisphosphate aldolase GatY [KO:K01624] [EC:4.1.2.13]	Glycolysis	6	-1.4463	0.482282
MSMEG_3086	tpiA; triosephosphate isomerase [KO:K01803] [EC:5.3.1.1]	Glycolysis	7	-0.2505	0.591204
MSMEG_3084	gap; glyceraldehyde-3-phosphate dehydrogenase [KO:K00134] [EC:1.2.1.12]	Glycolysis	8	-0.0006	0.998519
MSMEG_3085	pgk; phosphoglycerate kinase [KO:K00927] [EC:2.7.2.3]	Glycolysis	9	-0.0583	0.858856
MSMEG_0935	2,3-bisphosphoglycerate-independent phosphoglycerate mutase [KO:K01834] [EC:5.4.2.11]	Glycolysis	10	0.0125	0.97393
MSMEG_5415	eno; phosphopyruvate hydratase [KO:K01689] [EC:4.2.1.11]	Glycolysis	11	-0.4137	0.337115
MSMEG_3227	pyk; pyruvate kinase [KO:K00873] [EC:2.7.1.40]	Glycolysis	11	-0.0339	0.917371
MSMEG_0154	pyk; pyruvate kinase [KO:K00873] [EC:2.7.1.40]	Glycolysis	12	-4.6397	0.0771825
MSMEG_3934	phosphoenolpyruvate synthase [KO:K01007] [EC:2.7.9.2]	Glycolysis	13	-1.7988	0.00236917
MSMEG_4323	aceE; pyruvate dehydrogenase subunit E1 [KO:K00163] [EC:1.2.4.1]	Glycolysis	14	-0.829	0.00574006
MSMEG_2471	pyruvate dehydrogenase subunit alpha [KO:K00163] [EC:1.2.4.1]	Glycolysis	14	0.3285	0.736962
MSMEG_4712	pyruvate dehydrogenase E1 component subunit alpha [KO:K00161] [EC:1.2.4.1]	Glycolysis	14	-0.2185	0.746797
MSMEG_4711	pyruvate dehydrogenase E1 component subunit beta [KO:K00162] [EC:1.2.4.1]	Glycolysis	14	0.0731	0.959535
MSMEG_4710	branched-chain alpha-keto acid dehydrogenase subunit E2 [KO:K00627] [EC:2.3.1.12]	Glycolysis	14	0.5204	0.790459
MSMEG_0903	lpdA; dihydrolipoamide dehydrogenase [KO:K00382] [EC:1.8.1.4]	Glycolysis	14	-0.053	0.896349
MSMEG_4646	pyruvate synthase [KO:K00174] [EC:1.2.7.3¬†1.2.7.11]	Glycolysis	14	-0.6815	0.207706
